# Supplementary material for: Bovine adipose mitochondrial adaptation and a potential lactate–ketone toggle in early lactation
Source: Front Vet Sci. 2025 Dec 3;12:1676955. doi: 10.3389/fvets.2025.1676955 (PMC12709676; doi:10.3389/fvets.2025.1676955)
Supplement: SUPPLEMENTARY TABLE 2 — Lactate concentrations were measured in cows across the three biopsy periods: PP1, PP2, and PreP. Least squares means (LS Means) estimates for lactate concentrations, relative to the PreP period, are shown for each biopsy period. The error bars represent the 95% confidence intervals for the LS Means estimates. P2 had lower lactate concentrations than both PreP and PP1, whereas PP1 did not differ from PreP. Tukey–Kramer pairwise comparisons confirmed significant differences for PP2 vs. PreP (p = 0.0007) and PP2 vs. PP1 (p = 0.036), with no significant difference between PP1 and PreP (p = 0.15). Least-squares means are relative to the PreP period. Significant differences (p < 0.05) are shown in bold. [file Supplementary_file_1.xlsx]

## Sheet: CON_CALvsOLE_CAL.Differential_a
Gene_id	readcount_CON_CAL	readcount_OLE_CAL	log2FoldChange	pval	padj	significant
ENSBTAG00000000005	305.466	375.338	-0.29718	0.42195	1	FALSE
ENSBTAG00000000008	2.16216	3.88218	-0.8444	0.49225	1	FALSE
ENSBTAG00000000009	150.25	148.386	0.018013	0.92112	1	FALSE
ENSBTAG00000000010	840.939	710.878	0.2424	0.57827	1	FALSE
ENSBTAG00000000011	292.561	87.4866	1.7416	0.22695	1	FALSE
ENSBTAG00000000012	110.107	104.892	0.070003	0.74281	1	FALSE
ENSBTAG00000000013	549.972	538.663	0.029976	0.88166	1	FALSE
ENSBTAG00000000014	1856.13	1155.22	0.68413	0.2707	1	FALSE
ENSBTAG00000000015	36.933	65.3946	-0.82426	0.05995	1	FALSE
ENSBTAG00000000016	10.1624	6.08514	0.73988	0.2644	1	FALSE
ENSBTAG00000000019	2701.83	2043.66	0.40278	0.2027	1	FALSE
ENSBTAG00000000020	0.501602	1.95047	-1.9592	0.34675	1	FALSE
ENSBTAG00000000021	359.819	327.34	0.13648	0.76554	1	FALSE
ENSBTAG00000000022	152.066	138.937	0.13027	0.74649	1	FALSE
ENSBTAG00000000023	315.749	302.269	0.062947	0.8477	1	FALSE
ENSBTAG00000000024	842.781	755.997	0.15678	0.67089	1	FALSE
ENSBTAG00000000025	1822.87	1696.51	0.10364	0.77781	1	FALSE
ENSBTAG00000000026	579.861	566.529	0.033557	0.91211	1	FALSE
ENSBTAG00000000027	0	0	NA	NA	NA	NA
ENSBTAG00000000029	0.857643	1.28154	-0.57943	0.86587	1	FALSE
ENSBTAG00000000030	10.7842	16.5143	-0.6148	0.29774	1	FALSE
ENSBTAG00000000031	43.5511	57.9747	-0.41271	0.27001	1	FALSE
ENSBTAG00000000032	448.349	480.192	-0.098989	0.84976	1	FALSE
ENSBTAG00000000033	64.0092	94.5102	-0.56219	0.18271	1	FALSE
ENSBTAG00000000037	157.378	152.934	0.041328	0.9032	1	FALSE
ENSBTAG00000000039	479.652	488.11	-0.025219	0.92199	1	FALSE
ENSBTAG00000000040	373.536	402.052	-0.10614	0.78338	1	FALSE
ENSBTAG00000000042	945.935	489.812	0.94951	0.42285	1	FALSE
ENSBTAG00000000044	0.322269	0	Inf	0.76984	1	FALSE
ENSBTAG00000000046	314.606	306.59	0.037236	0.98164	1	FALSE
ENSBTAG00000000049	281.885	250.793	0.1686	0.63491	1	FALSE
ENSBTAG00000000050	400.216	322.158	0.31301	0.45186	1	FALSE
ENSBTAG00000000052	110.851	165.361	-0.577	0.15253	1	FALSE
ENSBTAG00000000053	242.916	265.292	-0.12712	0.68729	1	FALSE
ENSBTAG00000000054	1517.95	1305.72	0.21728	0.56286	1	FALSE
ENSBTAG00000000056	887.414	827.268	0.10125	0.85698	1	FALSE
ENSBTAG00000000057	2593.68	2154.53	0.26763	0.8752	1	FALSE
ENSBTAG00000000059	0	0	NA	NA	NA	NA
ENSBTAG00000000060	0	0.324232	#NAME?	0.82159	1	FALSE
ENSBTAG00000000061	642.253	575.166	0.15916	0.72656	1	FALSE
ENSBTAG00000000062	375.486	376.598	-0.0042669	0.93014	1	FALSE
ENSBTAG00000000064	254.789	238.117	0.09763	0.81596	1	FALSE
ENSBTAG00000000065	526.516	393.212	0.42117	0.18856	1	FALSE
ENSBTAG00000000066	0.531232	0.637911	-0.26401	1	1	FALSE
ENSBTAG00000000067	373.899	379.338	-0.020838	0.93876	1	FALSE
ENSBTAG00000000070	0	0	NA	NA	NA	NA
ENSBTAG00000000071	3.20449	1.60788	0.99493	0.48419	1	FALSE
ENSBTAG00000000072	234.559	210.005	0.15953	0.71485	1	FALSE
ENSBTAG00000000073	2378.91	2289.61	0.055199	0.94168	1	FALSE
ENSBTAG00000000074	475.161	408.458	0.21823	0.37921	1	FALSE
ENSBTAG00000000076	279.498	319.703	-0.1939	0.5818	1	FALSE
ENSBTAG00000000077	1289.09	1283.66	0.0060913	0.99383	1	FALSE
ENSBTAG00000000078	1937.44	2303.44	-0.24964	0.42226	1	FALSE
ENSBTAG00000000079	95.4661	90.7981	0.072327	0.86483	1	FALSE
ENSBTAG00000000080	411.228	475.547	-0.20965	0.52894	1	FALSE
ENSBTAG00000000081	268.867	233.054	0.20623	0.46705	1	FALSE
ENSBTAG00000000082	2.38333	1.59337	0.5809	0.67501	1	FALSE
ENSBTAG00000000084	181.593	186.885	-0.041444	0.92775	1	FALSE
ENSBTAG00000000085	0.328335	0	Inf	0.76767	1	FALSE
ENSBTAG00000000087	2214.67	904.304	1.2922	0.28122	1	FALSE
ENSBTAG00000000088	52.4171	75.3622	-0.5238	0.24185	1	FALSE
ENSBTAG00000000090	467.803	382.977	0.28864	0.40056	1	FALSE
ENSBTAG00000000091	2775.69	1772.31	0.64722	0.29957	1	FALSE
ENSBTAG00000000092	658.119	500.31	0.39553	0.31684	1	FALSE
ENSBTAG00000000094	488.856	350.812	0.47871	0.28551	1	FALSE
ENSBTAG00000000095	36.5413	43.3779	-0.24743	0.64258	1	FALSE
ENSBTAG00000000097	676.806	751.306	-0.15066	0.7246	1	FALSE
ENSBTAG00000000098	891.643	859.973	0.052175	0.88142	1	FALSE
ENSBTAG00000000099	3221.86	3361.38	-0.061161	0.84805	1	FALSE
ENSBTAG00000000100	0	0	NA	NA	NA	NA
ENSBTAG00000000102	3.29911	6.27613	-0.9278	0.57287	1	FALSE
ENSBTAG00000000103	633.009	646.616	-0.030684	0.82334	1	FALSE
ENSBTAG00000000105	1374.1	1306.17	0.07315	0.82143	1	FALSE
ENSBTAG00000000106	107.382	246.48	-1.1987	0.36583	1	FALSE
ENSBTAG00000000108	917.237	898.381	0.029967	0.90909	1	FALSE
ENSBTAG00000000109	30.6197	54.0679	-0.82031	0.094574	1	FALSE
ENSBTAG00000000111	2482.88	2531.36	-0.027898	0.95503	1	FALSE
ENSBTAG00000000113	3059.83	3108.36	-0.022703	0.89818	1	FALSE
ENSBTAG00000000115	488.146	455.606	0.099529	0.69897	1	FALSE
ENSBTAG00000000118	0	0	NA	NA	NA	NA
ENSBTAG00000000119	0	0	NA	NA	NA	NA
ENSBTAG00000000120	20.6763	22.9669	-0.15158	0.80104	1	FALSE
ENSBTAG00000000123	0	0.324232	#NAME?	0.82159	1	FALSE
ENSBTAG00000000124	59.8692	70.6981	-0.23986	0.63695	1	FALSE
ENSBTAG00000000125	63.1048	80.2036	-0.34592	0.36814	1	FALSE
ENSBTAG00000000128	117.123	134.345	-0.19792	0.45272	1	FALSE
ENSBTAG00000000130	363.727	415.15	-0.19078	0.58698	1	FALSE
ENSBTAG00000000131	802.559	833.222	-0.054094	0.81546	1	FALSE
ENSBTAG00000000132	5427.54	6806.46	-0.3266	0.31026	1	FALSE
ENSBTAG00000000133	3571.22	3911.91	-0.13145	0.79344	1	FALSE
ENSBTAG00000000134	685.993	644.261	0.090548	0.81298	1	FALSE
ENSBTAG00000000137	667.726	718.328	-0.10539	0.86845	1	FALSE
ENSBTAG00000000138	0	0	NA	NA	NA	NA
ENSBTAG00000000139	1286.67	1153.31	0.15786	0.68668	1	FALSE
ENSBTAG00000000140	5576.15	4997.38	0.1581	0.60693	1	FALSE
ENSBTAG00000000141	1106.94	755.066	0.55191	0.15592	1	FALSE
ENSBTAG00000000144	19.5343	24.5239	-0.32818	0.53932	1	FALSE
ENSBTAG00000000145	0.287692	0	Inf	0.78293	1	FALSE
ENSBTAG00000000146	2912.88	2395.91	0.28187	0.51088	1	FALSE
ENSBTAG00000000147	242.971	255.655	-0.073416	0.86001	1	FALSE
ENSBTAG00000000149	592.316	535.3	0.14602	0.6926	1	FALSE
ENSBTAG00000000152	1644.9	1677.11	-0.027983	0.97509	1	FALSE
ENSBTAG00000000153	291.516	290.003	0.0075074	0.92495	1	FALSE
ENSBTAG00000000154	900.026	844.663	0.091591	0.8563	1	FALSE
ENSBTAG00000000156	227.917	205.593	0.14871	0.59953	1	FALSE
ENSBTAG00000000157	83.6051	100.882	-0.271	0.47722	1	FALSE
ENSBTAG00000000158	6.60732	3.72856	0.82545	0.26971	1	FALSE
ENSBTAG00000000160	346.045	214.148	0.69236	0.26091	1	FALSE
ENSBTAG00000000161	1.84865	2.58873	-0.48577	0.72973	1	FALSE
ENSBTAG00000000162	872.885	657.743	0.40827	0.26888	1	FALSE
ENSBTAG00000000163	1884.79	1903.31	-0.014107	0.97137	1	FALSE
ENSBTAG00000000164	3.65479	3.56256	0.036875	1	1	FALSE
ENSBTAG00000000168	0	0	NA	NA	NA	NA
ENSBTAG00000000169	32.5454	19.7238	0.72251	0.32314	1	FALSE
ENSBTAG00000000170	41.2248	38.3788	0.1032	0.91685	1	FALSE
ENSBTAG00000000171	0	0	NA	NA	NA	NA
ENSBTAG00000000172	110.082	57.5144	0.93659	0.26438	1	FALSE
ENSBTAG00000000175	76.9296	70.0001	0.13618	0.73955	1	FALSE
ENSBTAG00000000176	876.685	810.505	0.11324	0.6648	1	FALSE
ENSBTAG00000000177	19.5473	17.2704	0.17867	0.97117	1	FALSE
ENSBTAG00000000179	176.504	153.869	0.198	0.67369	1	FALSE
ENSBTAG00000000181	34.5114	50.922	-0.56122	0.22692	1	FALSE
ENSBTAG00000000182	1150.43	868.846	0.405	0.44667	1	FALSE
ENSBTAG00000000183	13.0875	16.6528	-0.34758	0.55383	1	FALSE
ENSBTAG00000000184	763.828	876.384	-0.19832	0.5182	1	FALSE
ENSBTAG00000000185	14.7704	13.864	0.09137	1	1	FALSE
ENSBTAG00000000186	531.959	468.031	0.18471	0.53843	1	FALSE
ENSBTAG00000000188	0.167201	0.799741	-2.258	0.61079	1	FALSE
ENSBTAG00000000189	25.9715	28.1395	-0.11567	0.79257	1	FALSE
ENSBTAG00000000191	1120.1	902.493	0.31164	0.37092	1	FALSE
ENSBTAG00000000195	140.313	139.368	0.0097446	0.92947	1	FALSE
ENSBTAG00000000197	67.7337	56.9863	0.24926	0.58571	1	FALSE
ENSBTAG00000000198	0	0	NA	NA	NA	NA
ENSBTAG00000000199	190.552	240.799	-0.33764	0.3746	1	FALSE
ENSBTAG00000000201	152.501	174.793	-0.19682	0.66895	1	FALSE
ENSBTAG00000000202	597.951	552.534	0.11397	0.79522	1	FALSE
ENSBTAG00000000203	1894.81	1780.56	0.089724	0.87059	1	FALSE
ENSBTAG00000000204	504.564	465.829	0.11524	0.76168	1	FALSE
ENSBTAG00000000205	919.594	584.696	0.65331	0.25917	1	FALSE
ENSBTAG00000000207	209.574	192.401	0.12334	0.7659	1	FALSE
ENSBTAG00000000210	1100.2	1428.07	-0.3763	0.29031	1	FALSE
ENSBTAG00000000211	182.829	185.58	-0.021543	0.86956	1	FALSE
ENSBTAG00000000212	4184.11	3214.44	0.38035	0.32352	1	FALSE
ENSBTAG00000000213	423.434	437.687	-0.047761	0.8673	1	FALSE
ENSBTAG00000000214	1.13437	0.486348	1.2218	0.68949	1	FALSE
ENSBTAG00000000215	11691.3	10236.6	0.1917	0.58732	1	FALSE
ENSBTAG00000000218	583.575	472.091	0.30585	0.42408	1	FALSE
ENSBTAG00000000219	0	0	NA	NA	NA	NA
ENSBTAG00000000220	7.84968	7.95889	-0.019934	0.98754	1	FALSE
ENSBTAG00000000221	156.114	157.654	-0.014165	0.97695	1	FALSE
ENSBTAG00000000222	305.389	314.131	-0.040717	0.94075	1	FALSE
ENSBTAG00000000223	724.59	579.753	0.32173	0.31983	1	FALSE
ENSBTAG00000000224	1801.3	1725.26	0.062226	0.84148	1	FALSE
ENSBTAG00000000225	302.451	241.915	0.3222	0.36147	1	FALSE
ENSBTAG00000000226	1.1074	1.69655	-0.61542	0.71925	1	FALSE
ENSBTAG00000000228	0	0	NA	NA	NA	NA
ENSBTAG00000000229	0	0	NA	NA	NA	NA
ENSBTAG00000000231	329.911	325.658	0.018717	0.93768	1	FALSE
ENSBTAG00000000232	8.5082	5.95253	0.51535	0.54648	1	FALSE
ENSBTAG00000000233	7.18787	9.27887	-0.36839	0.69508	1	FALSE
ENSBTAG00000000236	1194.18	1214.09	-0.023861	0.96467	1	FALSE
ENSBTAG00000000237	0.949519	1.76143	-0.89148	0.72451	1	FALSE
ENSBTAG00000000238	1.76492	2.19659	-0.31567	0.77694	1	FALSE
ENSBTAG00000000240	177.177	140.839	0.33115	0.28585	1	FALSE
ENSBTAG00000000241	3065.77	2554.79	0.26304	0.39876	1	FALSE
ENSBTAG00000000242	15.0874	17.2279	-0.19141	0.71945	1	FALSE
ENSBTAG00000000243	393.324	371.493	0.082382	0.93302	1	FALSE
ENSBTAG00000000244	414.32	461.683	-0.15616	0.68027	1	FALSE
ENSBTAG00000000245	288.479	278.549	0.050531	0.93559	1	FALSE
ENSBTAG00000000246	476.898	377.321	0.33789	0.31186	1	FALSE
ENSBTAG00000000250	252.293	259.104	-0.038431	0.87744	1	FALSE
ENSBTAG00000000251	1364.22	841.845	0.69645	0.10645	1	FALSE
ENSBTAG00000000252	1107.18	1113.85	-0.0086598	0.995	1	FALSE
ENSBTAG00000000253	410.774	531.821	-0.3726	0.2398	1	FALSE
ENSBTAG00000000256	487.446	533.079	-0.12911	0.7526	1	FALSE
ENSBTAG00000000257	7.17251	7.26731	-0.018943	1	1	FALSE
ENSBTAG00000000258	13.384	5.20348	1.363	0.044495	1	FALSE
ENSBTAG00000000259	0	0	NA	NA	NA	NA
ENSBTAG00000000260	355.689	336.673	0.07927	0.80289	1	FALSE
ENSBTAG00000000261	2.80337	2.4792	0.17729	0.9509	1	FALSE
ENSBTAG00000000264	0.994304	0.163645	2.6031	0.42248	1	FALSE
ENSBTAG00000000265	4.91686	13.7396	-1.4825	0.03086	1	FALSE
ENSBTAG00000000266	791.834	950.115	-0.2629	0.42642	1	FALSE
ENSBTAG00000000267	1770.36	1588.28	0.15657	0.69768	1	FALSE
ENSBTAG00000000269	176.449	137.579	0.35899	0.31381	1	FALSE
ENSBTAG00000000271	21.67	20.9058	0.051793	0.86472	1	FALSE
ENSBTAG00000000273	5.14522	6.65862	-0.37199	0.70341	1	FALSE
ENSBTAG00000000274	1314.73	1308.3	0.0070716	0.92563	1	FALSE
ENSBTAG00000000275	572.686	564.929	0.019675	0.97363	1	FALSE
ENSBTAG00000000277	424.705	340.812	0.31749	0.63769	1	FALSE
ENSBTAG00000000278	0	0	NA	NA	NA	NA
ENSBTAG00000000279	65.5614	52.3023	0.32597	0.54503	1	FALSE
ENSBTAG00000000280	0	0	NA	NA	NA	NA
ENSBTAG00000000281	25.2792	25.0515	0.013051	1	1	FALSE
ENSBTAG00000000283	1753.31	2006.74	-0.19477	0.74677	1	FALSE
ENSBTAG00000000284	22.6642	27.2273	-0.26464	0.83212	1	FALSE
ENSBTAG00000000285	255.519	180.639	0.50032	0.16071	1	FALSE
ENSBTAG00000000286	431.852	436.796	-0.016422	0.95739	1	FALSE
ENSBTAG00000000287	308.497	301.624	0.032504	0.8704	1	FALSE
ENSBTAG00000000288	466.373	449.387	0.053525	0.83201	1	FALSE
ENSBTAG00000000289	780.365	713.294	0.12965	0.70332	1	FALSE
ENSBTAG00000000290	243.034	256.997	-0.080599	0.86412	1	FALSE
ENSBTAG00000000291	480.447	466.889	0.041297	0.88459	1	FALSE
ENSBTAG00000000292	1178.21	1283.28	-0.12324	0.66881	1	FALSE
ENSBTAG00000000295	332.585	256.661	0.37386	0.28342	1	FALSE
ENSBTAG00000000296	1576.77	1265.85	0.31686	0.31913	1	FALSE
ENSBTAG00000000297	356.763	327.518	0.12339	0.73179	1	FALSE
ENSBTAG00000000300	0.470257	0.81443	-0.79234	0.93047	1	FALSE
ENSBTAG00000000301	1.72098	0.617679	1.4783	0.52026	1	FALSE
ENSBTAG00000000305	5623.09	5429.07	0.050656	0.79616	1	FALSE
ENSBTAG00000000306	47.3461	47.1901	0.0047627	0.99655	1	FALSE
ENSBTAG00000000308	1510.38	1441.96	0.066883	0.84028	1	FALSE
ENSBTAG00000000309	4.84841	8.40527	-0.79378	0.28675	1	FALSE
ENSBTAG00000000310	8704.29	9064.6	-0.058517	0.83205	1	FALSE
ENSBTAG00000000312	2244.46	2182.07	0.040671	0.91802	1	FALSE
ENSBTAG00000000313	105.354	90.2217	0.2237	0.49601	1	FALSE
ENSBTAG00000000315	438.785	363.077	0.27324	0.44248	1	FALSE
ENSBTAG00000000317	589.145	674.274	-0.19471	0.69945	1	FALSE
ENSBTAG00000000320	768.175	797.888	-0.05475	0.8671	1	FALSE
ENSBTAG00000000321	348.67	386.002	-0.14674	0.65273	1	FALSE
ENSBTAG00000000322	290.043	308.707	-0.089971	0.83434	1	FALSE
ENSBTAG00000000326	0.789811	0	Inf	0.40986	1	FALSE
ENSBTAG00000000328	2.77161	3.55806	-0.36037	0.76842	1	FALSE
ENSBTAG00000000329	16.5137	20.2832	-0.29662	0.5708	1	FALSE
ENSBTAG00000000330	1247.33	1084.75	0.20148	0.53863	1	FALSE
ENSBTAG00000000332	1013.29	1251.18	-0.30424	0.2956	1	FALSE
ENSBTAG00000000333	71.1649	73.2557	-0.041776	0.90337	1	FALSE
ENSBTAG00000000335	0.519099	0	Inf	0.57812	1	FALSE
ENSBTAG00000000336	0	0	NA	NA	NA	NA
ENSBTAG00000000340	1419.09	1472.56	-0.053361	0.90798	1	FALSE
ENSBTAG00000000341	1279.3	565.773	1.1771	0.24813	1	FALSE
ENSBTAG00000000342	2251.32	2058.8	0.12897	0.78217	1	FALSE
ENSBTAG00000000343	502.245	487.601	0.042688	0.98353	1	FALSE
ENSBTAG00000000344	0	0.147373	#NAME?	1	1	FALSE
ENSBTAG00000000345	925.539	806.57	0.19849	0.50998	1	FALSE
ENSBTAG00000000347	1913.77	2067.24	-0.11129	0.67758	1	FALSE
ENSBTAG00000000351	0	0	NA	NA	NA	NA
ENSBTAG00000000354	6.77518	2.52558	1.4236	0.44546	1	FALSE
ENSBTAG00000000355	100.678	99.7317	0.013627	0.96241	1	FALSE
ENSBTAG00000000356	439.254	451.358	-0.039218	0.87594	1	FALSE
ENSBTAG00000000357	810.98	638.256	0.34553	0.26864	1	FALSE
ENSBTAG00000000359	705.349	628.21	0.16709	0.634	1	FALSE
ENSBTAG00000000360	0	0	NA	NA	NA	NA
ENSBTAG00000000362	668.084	722.063	-0.11209	0.7761	1	FALSE
ENSBTAG00000000363	68.634	92.5574	-0.43143	0.32491	1	FALSE
ENSBTAG00000000365	354.522	329.695	0.10474	0.78969	1	FALSE
ENSBTAG00000000368	0	0	NA	NA	NA	NA
ENSBTAG00000000369	1814.76	1734.58	0.065186	0.69989	1	FALSE
ENSBTAG00000000371	1613.17	1494.95	0.10981	0.76142	1	FALSE
ENSBTAG00000000372	362.615	383.487	-0.080741	0.80654	1	FALSE
ENSBTAG00000000374	2.25692	3.53964	-0.64925	0.61994	1	FALSE
ENSBTAG00000000375	3136.53	3197.91	-0.027963	0.90495	1	FALSE
ENSBTAG00000000376	40.0592	26.5954	0.59096	0.23106	1	FALSE
ENSBTAG00000000377	50.5121	78.1591	-0.62978	0.1136	1	FALSE
ENSBTAG00000000379	215.63	196.358	0.13507	0.73413	1	FALSE
ENSBTAG00000000380	97.5476	81.5379	0.25863	0.4587	1	FALSE
ENSBTAG00000000381	29.7332	42.2203	-0.50586	0.28407	1	FALSE
ENSBTAG00000000382	425.993	354.93	0.26329	0.49595	1	FALSE
ENSBTAG00000000385	274.818	252.23	0.12373	0.67287	1	FALSE
ENSBTAG00000000386	33.5384	28.8662	0.21643	0.60411	1	FALSE
ENSBTAG00000000387	1346.51	1176.69	0.19449	0.611	1	FALSE
ENSBTAG00000000389	283.104	285.704	-0.013191	0.91644	1	FALSE
ENSBTAG00000000390	1001.73	950.996	0.074984	0.96537	1	FALSE
ENSBTAG00000000392	810.721	847.602	-0.064182	0.90995	1	FALSE
ENSBTAG00000000393	196.409	197.264	-0.0062655	0.89099	1	FALSE
ENSBTAG00000000394	451.674	558.498	-0.30627	0.27484	1	FALSE
ENSBTAG00000000395	3.1295	6.43801	-1.0407	0.32355	1	FALSE
ENSBTAG00000000396	680.067	833.815	-0.29405	0.50067	1	FALSE
ENSBTAG00000000397	0.182565	0.617679	-1.7584	0.73314	1	FALSE
ENSBTAG00000000399	7.46431	4.02002	0.89281	0.41059	1	FALSE
ENSBTAG00000000400	0	0	NA	NA	NA	NA
ENSBTAG00000000401	1.30565	0.963159	0.43892	0.82295	1	FALSE
ENSBTAG00000000404	1140.53	948.338	0.26623	0.48508	1	FALSE
ENSBTAG00000000405	1598.51	1432.9	0.15779	0.86859	1	FALSE
ENSBTAG00000000406	215.784	206.103	0.06622	0.85969	1	FALSE
ENSBTAG00000000409	437.628	356.31	0.29657	0.35164	1	FALSE
ENSBTAG00000000410	0	0	NA	NA	NA	NA
ENSBTAG00000000411	2191.85	2094.81	0.065331	0.86438	1	FALSE
ENSBTAG00000000413	30.7603	30.7161	0.0020718	0.98516	1	FALSE
ENSBTAG00000000414	0	0	NA	NA	NA	NA
ENSBTAG00000000415	998.917	1009.08	-0.014606	0.97239	1	FALSE
ENSBTAG00000000417	1203.36	1154.02	0.060398	0.92334	1	FALSE
ENSBTAG00000000418	10.3157	12.7883	-0.30998	0.63285	1	FALSE
ENSBTAG00000000419	1.2362	2.82032	-1.19	0.47701	1	FALSE
ENSBTAG00000000421	83.9051	102.158	-0.28397	0.60149	1	FALSE
ENSBTAG00000000422	573.534	572.527	0.0025369	0.98629	1	FALSE
ENSBTAG00000000423	422.316	364.437	0.21266	0.62473	1	FALSE
ENSBTAG00000000425	5634.58	5412.94	0.057897	0.9161	1	FALSE
ENSBTAG00000000426	0	0	NA	NA	NA	NA
ENSBTAG00000000428	334.607	400.794	-0.26039	0.41664	1	FALSE
ENSBTAG00000000429	2284.7	2070.54	0.142	0.70369	1	FALSE
ENSBTAG00000000431	107.106	126.937	-0.24507	0.44771	1	FALSE
ENSBTAG00000000432	180.532	288.467	-0.67615	0.061662	1	FALSE
ENSBTAG00000000434	942.749	350.456	1.4276	0.15007	1	FALSE
ENSBTAG00000000435	682.006	577.75	0.23934	0.5579	1	FALSE
ENSBTAG00000000436	283.889	278.317	0.028602	0.86703	1	FALSE
ENSBTAG00000000437	115.719	40.7504	1.5057	0.15062	1	FALSE
ENSBTAG00000000438	0	0	NA	NA	NA	NA
ENSBTAG00000000439	978.521	901.236	0.1187	0.77996	1	FALSE
ENSBTAG00000000440	104.498	99.562	0.06981	0.85961	1	FALSE
ENSBTAG00000000441	3.81335	9.54911	-1.3243	0.10806	1	FALSE
ENSBTAG00000000442	18778.2	15553.5	0.27182	0.55751	1	FALSE
ENSBTAG00000000445	10.5768	6.64656	0.67022	0.2883	1	FALSE
ENSBTAG00000000446	330.176	452.451	-0.45453	0.21601	1	FALSE
ENSBTAG00000000447	245.771	196.152	0.32535	0.34044	1	FALSE
ENSBTAG00000000448	575.518	20.4005	4.8182	0.21663	1	FALSE
ENSBTAG00000000451	363.218	300.929	0.27141	0.68866	1	FALSE
ENSBTAG00000000454	219.571	175.369	0.32429	0.44943	1	FALSE
ENSBTAG00000000455	1698	1378.95	0.30026	0.38647	1	FALSE
ENSBTAG00000000456	1.50165	4.34672	-1.5334	0.19534	1	FALSE
ENSBTAG00000000457	0.972068	1.05674	-0.12049	1	1	FALSE
ENSBTAG00000000458	1003.15	935.942	0.10004	0.76216	1	FALSE
ENSBTAG00000000459	381.467	281.82	0.43678	0.36908	1	FALSE
ENSBTAG00000000460	560.52	472.828	0.24545	0.82785	1	FALSE
ENSBTAG00000000462	654.672	665.207	-0.023031	0.8071	1	FALSE
ENSBTAG00000000469	1653.1	1557.92	0.085558	0.824	1	FALSE
ENSBTAG00000000470	0	0	NA	NA	NA	NA
ENSBTAG00000000472	82.6654	85.111	-0.042061	0.98228	1	FALSE
ENSBTAG00000000473	232	287.727	-0.31057	0.39362	1	FALSE
ENSBTAG00000000475	79.8431	70.5276	0.17898	0.65923	1	FALSE
ENSBTAG00000000476	57.1425	54.3137	0.073248	0.88793	1	FALSE
ENSBTAG00000000477	165.771	142.089	0.2224	0.55534	1	FALSE
ENSBTAG00000000478	32.6561	42.4235	-0.37751	0.4019	1	FALSE
ENSBTAG00000000480	1130.56	971.172	0.21924	0.6524	1	FALSE
ENSBTAG00000000483	198.321	189.249	0.067558	0.79708	1	FALSE
ENSBTAG00000000484	627.198	640.343	-0.029924	0.97627	1	FALSE
ENSBTAG00000000487	0	0	NA	NA	NA	NA
ENSBTAG00000000489	143.172	136.101	0.07307	0.86669	1	FALSE
ENSBTAG00000000490	208.417	233.615	-0.16466	0.55541	1	FALSE
ENSBTAG00000000492	1253.97	1149.75	0.12517	0.76718	1	FALSE
ENSBTAG00000000494	15.1096	26.7816	-0.82578	0.12736	1	FALSE
ENSBTAG00000000495	415.562	394.321	0.075694	0.82095	1	FALSE
ENSBTAG00000000496	22.5049	17.3893	0.37204	0.61891	1	FALSE
ENSBTAG00000000497	1343.07	1148.36	0.22596	0.55695	1	FALSE
ENSBTAG00000000500	99.583	127.792	-0.35983	0.28091	1	FALSE
ENSBTAG00000000501	161.099	126.081	0.3536	0.52537	1	FALSE
ENSBTAG00000000502	0.167201	0	Inf	0.98094	1	FALSE
ENSBTAG00000000504	410.031	379.531	0.11152	0.70038	1	FALSE
ENSBTAG00000000505	467.292	332.235	0.49212	0.26604	1	FALSE
ENSBTAG00000000507	4166.95	1478.41	1.4949	0.39908	1	FALSE
ENSBTAG00000000510	1224.59	1130.5	0.11533	0.80456	1	FALSE
ENSBTAG00000000511	250.342	206.948	0.27463	0.41016	1	FALSE
ENSBTAG00000000512	557.916	465.939	0.25991	0.432	1	FALSE
ENSBTAG00000000516	0	0.636096	#NAME?	0.51089	1	FALSE
ENSBTAG00000000517	194.139	162.193	0.25938	0.6014	1	FALSE
ENSBTAG00000000518	0.484523	0.589494	-0.28291	1	1	FALSE
ENSBTAG00000000520	10.171	14.0425	-0.46534	0.48156	1	FALSE
ENSBTAG00000000521	78.807	57.0279	0.46666	0.38566	1	FALSE
ENSBTAG00000000522	0	0	NA	NA	NA	NA
ENSBTAG00000000524	2610.71	2870.07	-0.13664	0.58725	1	FALSE
ENSBTAG00000000526	375.452	391.272	-0.059541	0.86834	1	FALSE
ENSBTAG00000000527	3229.15	3002.17	0.10515	0.72953	1	FALSE
ENSBTAG00000000528	677.055	585.907	0.2086	0.56329	1	FALSE
ENSBTAG00000000529	226.365	205.603	0.13879	0.62467	1	FALSE
ENSBTAG00000000531	0	0	NA	NA	NA	NA
ENSBTAG00000000532	148.958	123.978	0.26483	0.53288	1	FALSE
ENSBTAG00000000533	14.1259	17.0693	-0.27306	0.78117	1	FALSE
ENSBTAG00000000534	0.592673	0.740064	-0.32041	1	1	FALSE
ENSBTAG00000000535	4.79911	7.31907	-0.60889	0.42426	1	FALSE
ENSBTAG00000000536	882.608	838.218	0.074447	0.7384	1	FALSE
ENSBTAG00000000539	1027.98	868.841	0.24265	0.54931	1	FALSE
ENSBTAG00000000540	35.8058	47.31	-0.40195	0.3341	1	FALSE
ENSBTAG00000000541	0	0	NA	NA	NA	NA
ENSBTAG00000000542	707.923	585.189	0.27469	0.43229	1	FALSE
ENSBTAG00000000545	764.675	764.103	0.00108	0.91491	1	FALSE
ENSBTAG00000000546	671.564	503.303	0.4161	0.25259	1	FALSE
ENSBTAG00000000548	173.413	206.262	-0.25027	0.49679	1	FALSE
ENSBTAG00000000550	5020.04	3706.42	0.43767	0.30954	1	FALSE
ENSBTAG00000000551	214.786	207.602	0.049081	0.86039	1	FALSE
ENSBTAG00000000552	0.304981	1.08043	-1.8248	0.58387	1	FALSE
ENSBTAG00000000555	5193.32	4925.69	0.07633	0.70921	1	FALSE
ENSBTAG00000000558	0.393661	0	Inf	0.74619	1	FALSE
ENSBTAG00000000559	3327.28	3012	0.14362	0.83651	1	FALSE
ENSBTAG00000000560	253.082	239.469	0.079768	0.88135	1	FALSE
ENSBTAG00000000561	331.974	292.372	0.18327	0.50557	1	FALSE
ENSBTAG00000000562	1846.98	1784.46	0.049681	0.88484	1	FALSE
ENSBTAG00000000563	2004.74	2249.07	-0.16591	0.65617	1	FALSE
ENSBTAG00000000564	3.10703	0.328422	3.2419	0.066635	1	FALSE
ENSBTAG00000000565	360.457	365.6	-0.020437	0.94805	1	FALSE
ENSBTAG00000000566	134.548	102.511	0.39234	0.26635	1	FALSE
ENSBTAG00000000567	0	0	NA	NA	NA	NA
ENSBTAG00000000568	7.54873	6.12694	0.30107	0.67879	1	FALSE
ENSBTAG00000000569	381.452	309.29	0.30254	0.44787	1	FALSE
ENSBTAG00000000570	146.73	304.332	-1.0525	0.053294	1	FALSE
ENSBTAG00000000571	422.739	418.628	0.014098	0.95068	1	FALSE
ENSBTAG00000000573	5.77401	4.20053	0.459	0.51862	1	FALSE
ENSBTAG00000000574	0	0	NA	NA	NA	NA
ENSBTAG00000000575	409.767	1452.72	-1.8259	0.13109	1	FALSE
ENSBTAG00000000576	37.2154	49.3257	-0.40644	0.70669	1	FALSE
ENSBTAG00000000578	1392.28	1282.76	0.11819	0.77271	1	FALSE
ENSBTAG00000000579	722.108	725.06	-0.0058847	0.97982	1	FALSE
ENSBTAG00000000580	4.08164	9.06169	-1.1506	0.1416	1	FALSE
ENSBTAG00000000581	334.629	349.508	-0.062763	0.88138	1	FALSE
ENSBTAG00000000582	5.32925	12.3818	-1.2162	0.19351	1	FALSE
ENSBTAG00000000584	0	1.00982	#NAME?	0.26327	1	FALSE
ENSBTAG00000000585	10.2059	22.6459	-1.1498	0.098989	1	FALSE
ENSBTAG00000000586	604.706	509.787	0.24634	0.51441	1	FALSE
ENSBTAG00000000588	355.124	146.568	1.2768	0.50997	1	FALSE
ENSBTAG00000000589	5.15531	6.48345	-0.3307	0.71678	1	FALSE
ENSBTAG00000000590	89.0369	80.128	0.1521	0.82107	1	FALSE
ENSBTAG00000000593	2.9715	1.58316	0.90839	0.48971	1	FALSE
ENSBTAG00000000595	1.64793	3.17172	-0.94461	0.53203	1	FALSE
ENSBTAG00000000597	5.68989	0.735705	2.9512	0.28438	1	FALSE
ENSBTAG00000000598	45534.1	45344.4	0.0060209	0.92883	1	FALSE
ENSBTAG00000000599	7080.67	6324.3	0.16298	0.61388	1	FALSE
ENSBTAG00000000601	37.0796	31.1087	0.25331	0.64509	1	FALSE
ENSBTAG00000000602	1419.48	1376.65	0.0442	0.96975	1	FALSE
ENSBTAG00000000603	2099.11	1887.62	0.15321	0.63733	1	FALSE
ENSBTAG00000000604	5437.57	3653.33	0.57375	0.43913	1	FALSE
ENSBTAG00000000605	1223.33	983.67	0.31456	0.39883	1	FALSE
ENSBTAG00000000606	0	0	NA	NA	NA	NA
ENSBTAG00000000607	594.194	593.808	0.00093643	0.98146	1	FALSE
ENSBTAG00000000608	1085.75	1110.53	-0.032567	0.85708	1	FALSE
ENSBTAG00000000609	92.3279	98.5283	-0.093772	0.71543	1	FALSE
ENSBTAG00000000611	2.97369	2.60654	0.19012	0.94518	1	FALSE
ENSBTAG00000000613	1261.75	1182.49	0.093608	0.83066	1	FALSE
ENSBTAG00000000616	81.8711	86.691	-0.082529	0.71236	1	FALSE
ENSBTAG00000000617	0	0	NA	NA	NA	NA
ENSBTAG00000000619	0	0	NA	NA	NA	NA
ENSBTAG00000000620	8.25955	8.4253	-0.028666	0.98014	1	FALSE
ENSBTAG00000000621	641.982	599.132	0.09966	0.74458	1	FALSE
ENSBTAG00000000622	14788	14458.5	0.032511	0.99055	1	FALSE
ENSBTAG00000000623	238.213	221.418	0.10548	0.77591	1	FALSE
ENSBTAG00000000625	374.358	412.817	-0.14108	0.67719	1	FALSE
ENSBTAG00000000626	8.52633	15.3187	-0.8453	0.14071	1	FALSE
ENSBTAG00000000628	43.0838	32.0473	0.42694	0.4136	1	FALSE
ENSBTAG00000000629	22.4992	18.5645	0.27733	0.59922	1	FALSE
ENSBTAG00000000630	1919.79	1803.27	0.090337	0.79962	1	FALSE
ENSBTAG00000000632	66.9611	60.3718	0.14945	0.65272	1	FALSE
ENSBTAG00000000634	49.7884	53.8221	-0.11239	0.82579	1	FALSE
ENSBTAG00000000638	103.7	93.7915	0.14488	0.72954	1	FALSE
ENSBTAG00000000639	1447.13	1664.33	-0.20175	0.44741	1	FALSE
ENSBTAG00000000640	668.663	673.141	-0.0096295	0.91168	1	FALSE
ENSBTAG00000000641	183.252	215.511	-0.23393	0.61329	1	FALSE
ENSBTAG00000000642	2462.69	2170.95	0.18191	0.64003	1	FALSE
ENSBTAG00000000644	219.048	240.113	-0.13247	0.85724	1	FALSE
ENSBTAG00000000646	611.732	523.331	0.22518	0.53015	1	FALSE
ENSBTAG00000000647	1774.26	1635.55	0.11744	0.86101	1	FALSE
ENSBTAG00000000648	621.613	710.631	-0.19308	0.76077	1	FALSE
ENSBTAG00000000650	1279.28	1136.33	0.17095	0.65388	1	FALSE
ENSBTAG00000000653	1552.86	1634.27	-0.073716	0.8544	1	FALSE
ENSBTAG00000000654	18.2061	22.8307	-0.32655	0.62258	1	FALSE
ENSBTAG00000000655	57.0513	45.3935	0.32977	0.3633	1	FALSE
ENSBTAG00000000656	570.215	644.165	-0.17592	0.61251	1	FALSE
ENSBTAG00000000658	307.193	221.295	0.47317	0.16045	1	FALSE
ENSBTAG00000000660	55.2924	44.8336	0.3025	0.45782	1	FALSE
ENSBTAG00000000662	1104.16	1162.36	-0.074105	0.81462	1	FALSE
ENSBTAG00000000664	64.9055	69.3109	-0.094741	0.93538	1	FALSE
ENSBTAG00000000665	9.39986	8.83639	0.089183	0.99349	1	FALSE
ENSBTAG00000000666	1105.32	1118.67	-0.017321	0.95325	1	FALSE
ENSBTAG00000000667	77.0061	33.0825	1.2189	0.033354	1	FALSE
ENSBTAG00000000668	201.613	203.753	-0.015231	0.95443	1	FALSE
ENSBTAG00000000670	212.916	119.976	0.82754	0.12428	1	FALSE
ENSBTAG00000000671	819.339	1021.9	-0.31872	0.31869	1	FALSE
ENSBTAG00000000672	1939.72	1756.92	0.1428	0.53684	1	FALSE
ENSBTAG00000000675	1014.78	1164.44	-0.19847	0.56675	1	FALSE
ENSBTAG00000000676	446.178	374.984	0.25079	0.55123	1	FALSE
ENSBTAG00000000678	8085.3	6753.9	0.25958	0.40099	1	FALSE
ENSBTAG00000000679	672.247	702.555	-0.063621	0.83116	1	FALSE
ENSBTAG00000000682	68.37	77.998	-0.19007	0.74815	1	FALSE
ENSBTAG00000000683	485.137	547.458	-0.17436	0.59961	1	FALSE
ENSBTAG00000000684	3017.75	2594.26	0.21815	0.5587	1	FALSE
ENSBTAG00000000686	100.749	116.743	-0.21258	0.47514	1	FALSE
ENSBTAG00000000687	235.926	222.064	0.087362	0.77623	1	FALSE
ENSBTAG00000000688	0	0	NA	NA	NA	NA
ENSBTAG00000000690	0	0.327291	#NAME?	0.82044	1	FALSE
ENSBTAG00000000693	1038.68	1017.27	0.030059	0.86622	1	FALSE
ENSBTAG00000000694	1496.9	1368.72	0.12915	0.78893	1	FALSE
ENSBTAG00000000695	2079.88	1827.62	0.18654	0.5256	1	FALSE
ENSBTAG00000000696	3177.63	2960.22	0.10225	0.77787	1	FALSE
ENSBTAG00000000697	74.4111	62.2724	0.25693	0.59274	1	FALSE
ENSBTAG00000000698	4.19194	4.29465	-0.034922	1	1	FALSE
ENSBTAG00000000699	62.9281	68.4325	-0.12098	0.88961	1	FALSE
ENSBTAG00000000700	1167.31	1132.78	0.043327	0.85235	1	FALSE
ENSBTAG00000000703	36.2192	28.0461	0.36895	0.80537	1	FALSE
ENSBTAG00000000704	1475.97	1516.29	-0.038887	0.82289	1	FALSE
ENSBTAG00000000705	2230.41	1991.56	0.16341	0.67662	1	FALSE
ENSBTAG00000000706	3312.46	2765.52	0.26035	0.65325	1	FALSE
ENSBTAG00000000707	73.482	53.6899	0.45274	0.92199	1	FALSE
ENSBTAG00000000710	1049.26	1128.92	-0.10557	0.76257	1	FALSE
ENSBTAG00000000711	4469.06	4787.76	-0.099377	0.8558	1	FALSE
ENSBTAG00000000712	1031.42	1028.29	0.0043829	0.98052	1	FALSE
ENSBTAG00000000713	1021.73	587.978	0.79718	0.22732	1	FALSE
ENSBTAG00000000715	77.2767	81.6831	-0.080003	0.87812	1	FALSE
ENSBTAG00000000717	364.137	389.968	-0.098876	0.67976	1	FALSE
ENSBTAG00000000718	24.7289	28.8421	-0.22198	0.62887	1	FALSE
ENSBTAG00000000719	0	0.147373	#NAME?	1	1	FALSE
ENSBTAG00000000720	32.3989	59.7573	-0.88317	0.042181	1	FALSE
ENSBTAG00000000721	336.098	299.88	0.1645	0.62537	1	FALSE
ENSBTAG00000000725	288.839	310.058	-0.10227	0.77867	1	FALSE
ENSBTAG00000000726	0	0	NA	NA	NA	NA
ENSBTAG00000000727	118.459	150.187	-0.34238	0.37243	1	FALSE
ENSBTAG00000000728	2.04034	2.20324	-0.11082	1	1	FALSE
ENSBTAG00000000730	0.213585	0.162116	0.39779	1	1	FALSE
ENSBTAG00000000731	8.43099	10.9118	-0.37211	0.53297	1	FALSE
ENSBTAG00000000735	43.6862	52.1438	-0.25532	0.62133	1	FALSE
ENSBTAG00000000736	39.7097	59.3429	-0.57958	0.11898	1	FALSE
ENSBTAG00000000737	24.1722	34.0692	-0.49512	0.63936	1	FALSE
ENSBTAG00000000738	834.194	841.738	-0.012989	0.97809	1	FALSE
ENSBTAG00000000742	2659.32	2206.49	0.2693	0.38585	1	FALSE
ENSBTAG00000000743	0.379395	0	Inf	0.75059	1	FALSE
ENSBTAG00000000744	455.769	357.912	0.3487	0.27651	1	FALSE
ENSBTAG00000000745	3264.5	3696.64	-0.17936	0.58714	1	FALSE
ENSBTAG00000000746	1870.49	1476	0.34172	0.26212	1	FALSE
ENSBTAG00000000748	310.596	323.637	-0.059336	0.86252	1	FALSE
ENSBTAG00000000749	1.83159	1.78195	0.039639	1	1	FALSE
ENSBTAG00000000750	235.172	242.503	-0.044289	0.95137	1	FALSE
ENSBTAG00000000751	3.41436	5.66738	-0.73107	0.61216	1	FALSE
ENSBTAG00000000752	31.8905	35.8919	-0.17053	0.75642	1	FALSE
ENSBTAG00000000753	425.371	433.61	-0.027677	0.89466	1	FALSE
ENSBTAG00000000754	6260.35	4185.13	0.58097	0.06817	1	FALSE
ENSBTAG00000000755	1.98319	1.45285	0.44894	0.82341	1	FALSE
ENSBTAG00000000758	553.539	597.072	-0.10922	0.69196	1	FALSE
ENSBTAG00000000759	2367.05	2345.18	0.013392	0.93498	1	FALSE
ENSBTAG00000000763	0	0	NA	NA	NA	NA
ENSBTAG00000000764	972.838	976.657	-0.0056518	0.9122	1	FALSE
ENSBTAG00000000765	1.44102	0.162907	3.145	0.2222	1	FALSE
ENSBTAG00000000767	59.9107	95.4474	-0.67189	0.083173	1	FALSE
ENSBTAG00000000770	85.6501	83.0817	0.043925	0.90995	1	FALSE
ENSBTAG00000000771	1464.4	1270.53	0.20488	0.56525	1	FALSE
ENSBTAG00000000772	0.213585	0	Inf	0.98095	1	FALSE
ENSBTAG00000000773	291.916	300.998	-0.044199	0.89014	1	FALSE
ENSBTAG00000000776	3.69214	2.50259	0.56103	0.64101	1	FALSE
ENSBTAG00000000778	13842.3	15541.6	-0.16705	0.61837	1	FALSE
ENSBTAG00000000781	1250.86	1454.95	-0.21805	0.56199	1	FALSE
ENSBTAG00000000782	5447.67	5290.39	0.042264	0.89627	1	FALSE
ENSBTAG00000000783	1.38997	1.79101	-0.36571	0.91469	1	FALSE
ENSBTAG00000000784	626.255	673.848	-0.10568	0.77622	1	FALSE
ENSBTAG00000000785	277.55	309.894	-0.15903	0.63956	1	FALSE
ENSBTAG00000000786	673.525	711.754	-0.079647	0.71387	1	FALSE
ENSBTAG00000000789	1281.13	1170.79	0.12993	0.70795	1	FALSE
ENSBTAG00000000791	44.1238	34.7159	0.34596	0.62493	1	FALSE
ENSBTAG00000000792	18.1635	19.6512	-0.11358	0.96918	1	FALSE
ENSBTAG00000000793	21.5973	25.1892	-0.22196	0.65305	1	FALSE
ENSBTAG00000000795	120.528	70.2409	0.77898	0.16548	1	FALSE
ENSBTAG00000000797	1508.53	1186.19	0.3468	0.32323	1	FALSE
ENSBTAG00000000799	658.874	638.882	0.044453	0.99671	1	FALSE
ENSBTAG00000000801	227.609	193.952	0.23086	0.54626	1	FALSE
ENSBTAG00000000802	1235.49	1277.08	-0.04776	0.97904	1	FALSE
ENSBTAG00000000803	235.929	190.166	0.31109	0.41827	1	FALSE
ENSBTAG00000000804	173.619	163.448	0.087098	0.82441	1	FALSE
ENSBTAG00000000805	0.640756	0	Inf	0.54378	1	FALSE
ENSBTAG00000000806	936.629	855.039	0.13149	0.65976	1	FALSE
ENSBTAG00000000807	1683	1478.6	0.1868	0.84749	1	FALSE
ENSBTAG00000000808	1013.71	867.45	0.2248	0.58699	1	FALSE
ENSBTAG00000000809	125.064	61.1905	1.0313	0.44527	1	FALSE
ENSBTAG00000000810	3205.03	3192.33	0.0057285	0.91041	1	FALSE
ENSBTAG00000000811	760.657	796.767	-0.066911	0.80674	1	FALSE
ENSBTAG00000000812	117.93	143.156	-0.27966	0.58385	1	FALSE
ENSBTAG00000000813	2287.36	2349.51	-0.038679	0.79008	1	FALSE
ENSBTAG00000000815	1516.91	1677.49	-0.14516	0.66714	1	FALSE
ENSBTAG00000000816	335.895	285.087	0.23661	0.49804	1	FALSE
ENSBTAG00000000817	145.859	176.809	-0.27762	0.46821	1	FALSE
ENSBTAG00000000818	14.74	10.2853	0.51915	0.3161	1	FALSE
ENSBTAG00000000819	9.6773	7.30785	0.40516	0.59076	1	FALSE
ENSBTAG00000000820	1766.1	1760.78	0.0043494	0.9343	1	FALSE
ENSBTAG00000000821	2.83524	0.779848	1.8622	0.22243	1	FALSE
ENSBTAG00000000824	518.936	488.495	0.087212	0.896	1	FALSE
ENSBTAG00000000825	791.599	743.477	0.090482	0.88802	1	FALSE
ENSBTAG00000000827	62.9501	109.524	-0.79897	0.065035	1	FALSE
ENSBTAG00000000828	111.937	202.016	-0.85179	0.097203	1	FALSE
ENSBTAG00000000829	211.446	201.536	0.069248	0.78571	1	FALSE
ENSBTAG00000000830	305.439	303.291	0.010181	0.8323	1	FALSE
ENSBTAG00000000831	806.919	711.673	0.18121	0.55813	1	FALSE
ENSBTAG00000000833	2837.96	2428.91	0.22454	0.55782	1	FALSE
ENSBTAG00000000835	557.076	390.89	0.51111	0.11864	1	FALSE
ENSBTAG00000000836	7.3735	22.5358	-1.6118	0.21433	1	FALSE
ENSBTAG00000000837	2533.46	2399.64	0.078291	0.82011	1	FALSE
ENSBTAG00000000838	1259.78	1232.78	0.031261	0.88067	1	FALSE
ENSBTAG00000000841	214.919	183.767	0.22591	0.523	1	FALSE
ENSBTAG00000000842	47.1116	62.933	-0.41774	0.34703	1	FALSE
ENSBTAG00000000843	3669.57	2479.7	0.56544	0.15817	1	FALSE
ENSBTAG00000000845	0.182565	0	Inf	0.98094	1	FALSE
ENSBTAG00000000848	4104.31	4079.18	0.0088609	0.98806	1	FALSE
ENSBTAG00000000851	770.626	751.533	0.036193	0.8922	1	FALSE
ENSBTAG00000000853	0	0	NA	NA	NA	NA
ENSBTAG00000000854	279.758	185.632	0.59173	0.11003	1	FALSE
ENSBTAG00000000855	860.295	856.979	0.0055717	0.86786	1	FALSE
ENSBTAG00000000856	316.204	276.995	0.191	0.66067	1	FALSE
ENSBTAG00000000857	1018.86	865.751	0.23493	0.57352	1	FALSE
ENSBTAG00000000859	16.6423	44.7278	-1.4263	0.023857	1	FALSE
ENSBTAG00000000861	3.13783	2.1535	0.54309	0.69161	1	FALSE
ENSBTAG00000000868	53.7491	54.4677	-0.019161	0.99994	1	FALSE
ENSBTAG00000000869	60.0022	57.8943	0.051593	1	1	FALSE
ENSBTAG00000000871	914.013	1032.08	-0.17526	0.57571	1	FALSE
ENSBTAG00000000872	0	0	NA	NA	NA	NA
ENSBTAG00000000873	393.806	220.688	0.83547	0.13378	1	FALSE
ENSBTAG00000000874	7493.36	7127.39	0.07224	0.75824	1	FALSE
ENSBTAG00000000875	563.389	507.65	0.1503	0.72912	1	FALSE
ENSBTAG00000000877	75.2932	72.9641	0.045334	0.83205	1	FALSE
ENSBTAG00000000878	1463.63	1374.71	0.09042	0.76793	1	FALSE
ENSBTAG00000000879	253.128	300.418	-0.24711	0.47233	1	FALSE
ENSBTAG00000000880	1484.21	1346.33	0.14066	0.61073	1	FALSE
ENSBTAG00000000885	16.884	17.6002	-0.059934	1	1	FALSE
ENSBTAG00000000886	0	0	NA	NA	NA	NA
ENSBTAG00000000888	50.8824	46.0115	0.14517	0.69081	1	FALSE
ENSBTAG00000000892	17.6643	18.3869	-0.05784	1	1	FALSE
ENSBTAG00000000893	0	0.162907	#NAME?	1	1	FALSE
ENSBTAG00000000894	4113.94	3762.63	0.12878	0.78809	1	FALSE
ENSBTAG00000000895	123.857	103.703	0.25622	0.46814	1	FALSE
ENSBTAG00000000897	688.678	600.896	0.19671	0.50294	1	FALSE
ENSBTAG00000000898	884.116	836.449	0.079959	0.80037	1	FALSE
ENSBTAG00000000899	325.596	240.184	0.43894	0.17921	1	FALSE
ENSBTAG00000000900	138.377	206.407	-0.57689	0.1389	1	FALSE
ENSBTAG00000000902	2124.26	2316.38	-0.12491	0.74378	1	FALSE
ENSBTAG00000000905	27.2148	35.5142	-0.38401	0.47432	1	FALSE
ENSBTAG00000000908	286.631	258.104	0.15124	0.63004	1	FALSE
ENSBTAG00000000910	19.1041	19.2198	-0.0087049	0.93782	1	FALSE
ENSBTAG00000000911	553.3	534.01	0.051196	0.80546	1	FALSE
ENSBTAG00000000913	1513.12	826.407	0.8726	0.20307	1	FALSE
ENSBTAG00000000914	0	0	NA	NA	NA	NA
ENSBTAG00000000916	13.6109	6.37743	1.0937	0.09449	1	FALSE
ENSBTAG00000000917	4790.07	5591.62	-0.22322	0.51449	1	FALSE
ENSBTAG00000000918	813.793	639.358	0.34804	0.33847	1	FALSE
ENSBTAG00000000919	65.7285	75.9988	-0.20946	0.59596	1	FALSE
ENSBTAG00000000920	198.069	231.941	-0.22775	0.49469	1	FALSE
ENSBTAG00000000923	1.08436	0	Inf	0.20203	1	FALSE
ENSBTAG00000000924	0.143846	1.14035	-2.9869	0.548	1	FALSE
ENSBTAG00000000925	951.843	937.116	0.022496	0.89257	1	FALSE
ENSBTAG00000000926	0	0	NA	NA	NA	NA
ENSBTAG00000000928	234.101	263.235	-0.16922	0.67739	1	FALSE
ENSBTAG00000000929	1.19748	0.143015	3.0658	0.29058	1	FALSE
ENSBTAG00000000930	13.3798	8.54631	0.64668	0.5168	1	FALSE
ENSBTAG00000000933	115.845	107.221	0.11161	0.84133	1	FALSE
ENSBTAG00000000936	17.968	13.3025	0.43373	0.40232	1	FALSE
ENSBTAG00000000937	1222.45	1147.78	0.090928	0.69749	1	FALSE
ENSBTAG00000000939	394.797	385.626	0.033909	0.87304	1	FALSE
ENSBTAG00000000940	763.25	727.6	0.06901	0.87862	1	FALSE
ENSBTAG00000000941	2239.94	2569.62	-0.1981	0.56477	1	FALSE
ENSBTAG00000000942	733.947	549.953	0.41637	0.24329	1	FALSE
ENSBTAG00000000943	203.483	190.874	0.092293	0.83958	1	FALSE
ENSBTAG00000000944	637.286	737.412	-0.21053	0.48889	1	FALSE
ENSBTAG00000000945	1489.63	1417.16	0.071942	0.80009	1	FALSE
ENSBTAG00000000946	435.035	464.776	-0.095403	0.73638	1	FALSE
ENSBTAG00000000948	2938.77	2584.95	0.18508	0.63821	1	FALSE
ENSBTAG00000000949	85.1886	83.5536	0.027958	0.90497	1	FALSE
ENSBTAG00000000950	580.699	497.702	0.22251	0.58876	1	FALSE
ENSBTAG00000000951	71.5177	99.8926	-0.48208	0.20339	1	FALSE
ENSBTAG00000000953	0	0	NA	NA	NA	NA
ENSBTAG00000000954	2.47313	3.83388	-0.63247	0.5886	1	FALSE
ENSBTAG00000000955	20.5763	20.1036	0.033531	1	1	FALSE
ENSBTAG00000000957	426.95	371.862	0.1993	0.56605	1	FALSE
ENSBTAG00000000958	25.113	17.4297	0.52689	0.34712	1	FALSE
ENSBTAG00000000959	70.1988	73.3984	-0.064302	0.84578	1	FALSE
ENSBTAG00000000960	11.2816	9.13325	0.30478	0.6571	1	FALSE
ENSBTAG00000000961	97.6424	96.2359	0.020932	0.9571	1	FALSE
ENSBTAG00000000962	45.9076	52.4093	-0.19109	0.6633	1	FALSE
ENSBTAG00000000963	0	0	NA	NA	NA	NA
ENSBTAG00000000964	83.1167	105.945	-0.3501	0.42848	1	FALSE
ENSBTAG00000000965	0	0	NA	NA	NA	NA
ENSBTAG00000000966	0.143846	0.719433	-2.3223	0.63257	1	FALSE
ENSBTAG00000000967	230.578	215.999	0.094232	0.8101	1	FALSE
ENSBTAG00000000970	7.22488	8.05589	-0.15707	0.97179	1	FALSE
ENSBTAG00000000972	0	0.294747	#NAME?	0.8332	1	FALSE
ENSBTAG00000000973	31.975	44.5485	-0.47843	0.64206	1	FALSE
ENSBTAG00000000974	595.075	606.798	-0.028145	0.92703	1	FALSE
ENSBTAG00000000977	365.753	427.407	-0.22474	0.59372	1	FALSE
ENSBTAG00000000978	675.078	631.643	0.095945	0.74184	1	FALSE
ENSBTAG00000000979	1632.42	1186.97	0.45973	0.16813	1	FALSE
ENSBTAG00000000981	305.961	283.178	0.11164	0.96693	1	FALSE
ENSBTAG00000000982	1.87972	2.24857	-0.25849	0.8638	1	FALSE
ENSBTAG00000000983	2.52814	4.57296	-0.85505	0.41779	1	FALSE
ENSBTAG00000000985	1696.06	1509.8	0.16784	0.62135	1	FALSE
ENSBTAG00000000986	6.20805	7.8684	-0.34193	0.68781	1	FALSE
ENSBTAG00000000987	0.644538	3.34412	-2.3753	0.32198	1	FALSE
ENSBTAG00000000988	94.2612	61.2087	0.62293	0.19621	1	FALSE
ENSBTAG00000000990	1136.32	921.288	0.30265	0.47483	1	FALSE
ENSBTAG00000000991	152.559	133.623	0.1912	0.56959	1	FALSE
ENSBTAG00000000992	0	0	NA	NA	NA	NA
ENSBTAG00000000993	2061.95	1489.48	0.4692	0.1231	1	FALSE
ENSBTAG00000000995	181.437	253.949	-0.48507	0.29094	1	FALSE
ENSBTAG00000000997	0	0	NA	NA	NA	NA
ENSBTAG00000000998	309.969	316.449	-0.029852	0.98153	1	FALSE
ENSBTAG00000001000	24.3438	22.4536	0.11661	0.90108	1	FALSE
ENSBTAG00000001001	6.47372	6.11925	0.08124	1	1	FALSE
ENSBTAG00000001002	314.221	337.762	-0.10423	0.89909	1	FALSE
ENSBTAG00000001003	4.03055	2.82139	0.51457	0.59911	1	FALSE
ENSBTAG00000001004	3035.13	2793.96	0.11944	0.7113	1	FALSE
ENSBTAG00000001005	46.4113	44.8195	0.05035	0.82995	1	FALSE
ENSBTAG00000001006	0	0	NA	NA	NA	NA
ENSBTAG00000001007	131.443	141.588	-0.10726	0.84392	1	FALSE
ENSBTAG00000001008	68.7594	82.5195	-0.26318	0.53452	1	FALSE
ENSBTAG00000001009	878.252	1161.93	-0.40381	0.24192	1	FALSE
ENSBTAG00000001010	68.7355	54.4443	0.33627	0.38833	1	FALSE
ENSBTAG00000001013	689.77	764.492	-0.14839	0.64522	1	FALSE
ENSBTAG00000001014	928.228	889.667	0.061214	0.92962	1	FALSE
ENSBTAG00000001015	1868.3	1792.68	0.059603	0.89761	1	FALSE
ENSBTAG00000001016	489.632	446.117	0.13428	0.67742	1	FALSE
ENSBTAG00000001017	126.909	150.16	-0.24271	0.64739	1	FALSE
ENSBTAG00000001019	45.7539	39.9746	0.19481	0.83977	1	FALSE
ENSBTAG00000001020	3.39524	1.75769	0.94983	0.44764	1	FALSE
ENSBTAG00000001021	126.49	126.133	0.0040754	0.92386	1	FALSE
ENSBTAG00000001022	1295.1	1000.55	0.37227	0.65437	1	FALSE
ENSBTAG00000001023	1422.58	1511.55	-0.087523	0.74117	1	FALSE
ENSBTAG00000001024	2324.56	2538.84	-0.12722	0.73436	1	FALSE
ENSBTAG00000001026	3.29209	1.9011	0.79217	0.56127	1	FALSE
ENSBTAG00000001027	16793.7	16229.6	0.049294	0.91413	1	FALSE
ENSBTAG00000001028	0.744526	1.53899	-1.0476	0.58236	1	FALSE
ENSBTAG00000001029	425.093	492.405	-0.21207	0.54672	1	FALSE
ENSBTAG00000001030	2766.11	2453.03	0.17329	0.59877	1	FALSE
ENSBTAG00000001032	21.1481	35.8921	-0.76314	0.21113	1	FALSE
ENSBTAG00000001034	58.3857	57.9427	0.010988	0.98224	1	FALSE
ENSBTAG00000001035	6020.83	5804.47	0.052797	0.88038	1	FALSE
ENSBTAG00000001036	2066.97	1412.08	0.54969	0.15541	1	FALSE
ENSBTAG00000001037	600.202	586.195	0.034067	0.9245	1	FALSE
ENSBTAG00000001038	1676.1	1730.2	-0.045836	0.85733	1	FALSE
ENSBTAG00000001041	6.89866	4.01569	0.78067	0.35895	1	FALSE
ENSBTAG00000001042	228.141	305.973	-0.42348	0.27682	1	FALSE
ENSBTAG00000001043	0.723095	1.25293	-0.79304	0.74694	1	FALSE
ENSBTAG00000001044	385.146	283.657	0.44126	0.19461	1	FALSE
ENSBTAG00000001049	9.4703	12.5404	-0.4051	0.47922	1	FALSE
ENSBTAG00000001050	558.381	507.948	0.13657	0.76302	1	FALSE
ENSBTAG00000001051	88.2108	78.0266	0.17699	0.71763	1	FALSE
ENSBTAG00000001052	9.36771	5.62253	0.73648	0.30672	1	FALSE
ENSBTAG00000001055	5721.2	5342.32	0.098851	0.81593	1	FALSE
ENSBTAG00000001057	1340.68	1187.35	0.17522	0.62824	1	FALSE
ENSBTAG00000001058	25.9989	33.4739	-0.36459	0.38031	1	FALSE
ENSBTAG00000001059	1836.31	1422.55	0.36833	0.32531	1	FALSE
ENSBTAG00000001060	289.612	221.734	0.38529	0.3378	1	FALSE
ENSBTAG00000001061	226.755	266.828	-0.23478	0.49466	1	FALSE
ENSBTAG00000001062	0.590491	0	Inf	0.55545	1	FALSE
ENSBTAG00000001063	174.403	167.959	0.05432	0.95782	1	FALSE
ENSBTAG00000001066	351.43	507.081	-0.52898	0.14705	1	FALSE
ENSBTAG00000001067	2.59998	1.27129	1.0322	0.4168	1	FALSE
ENSBTAG00000001068	88.0988	63.6425	0.46913	0.2257	1	FALSE
ENSBTAG00000001069	1152.14	1288.61	-0.1615	0.62971	1	FALSE
ENSBTAG00000001071	469.086	453.885	0.047526	0.97144	1	FALSE
ENSBTAG00000001074	203.836	166.851	0.28885	0.51609	1	FALSE
ENSBTAG00000001075	0.65667	0.325023	1.0146	0.80598	1	FALSE
ENSBTAG00000001076	3.93853	5.33725	-0.43844	0.72631	1	FALSE
ENSBTAG00000001077	2702.69	3593.39	-0.41095	0.24221	1	FALSE
ENSBTAG00000001078	212.499	250.317	-0.2363	0.50364	1	FALSE
ENSBTAG00000001079	18.5586	16.5989	0.161	0.78421	1	FALSE
ENSBTAG00000001080	1.37887	3.13536	-1.1851	0.3806	1	FALSE
ENSBTAG00000001081	1863.98	1993.8	-0.09713	0.71918	1	FALSE
ENSBTAG00000001082	11.3716	21.9208	-0.94687	0.054999	1	FALSE
ENSBTAG00000001083	162.552	191.579	-0.23704	0.58857	1	FALSE
ENSBTAG00000001084	0	0	NA	NA	NA	NA
ENSBTAG00000001085	534.051	613.323	-0.19967	0.55922	1	FALSE
ENSBTAG00000001086	320.799	328.389	-0.033737	0.79774	1	FALSE
ENSBTAG00000001088	0.631392	1.22743	-0.95903	0.75574	1	FALSE
ENSBTAG00000001090	5.63013	2.74307	1.0374	0.2597	1	FALSE
ENSBTAG00000001092	165.655	154.123	0.10409	0.80639	1	FALSE
ENSBTAG00000001093	31.8564	27.1021	0.23318	0.53995	1	FALSE
ENSBTAG00000001094	74.15	53.3135	0.47594	0.3981	1	FALSE
ENSBTAG00000001096	139.244	121.01	0.2025	0.77854	1	FALSE
ENSBTAG00000001097	631.982	680.927	-0.10762	0.71345	1	FALSE
ENSBTAG00000001098	256.409	237.162	0.11257	0.69231	1	FALSE
ENSBTAG00000001099	1.33761	2.98428	-1.1577	0.42489	1	FALSE
ENSBTAG00000001100	2.03972	4.45768	-1.1279	0.3256	1	FALSE
ENSBTAG00000001101	2.98417	3.17127	-0.087732	0.99949	1	FALSE
ENSBTAG00000001102	0	0.162907	#NAME?	1	1	FALSE
ENSBTAG00000001104	554.918	579.215	-0.061823	0.7633	1	FALSE
ENSBTAG00000001105	3281.19	3047.64	0.10653	0.7192	1	FALSE
ENSBTAG00000001107	1242.95	1167.53	0.090315	0.81635	1	FALSE
ENSBTAG00000001108	403.536	471.471	-0.22447	0.5181	1	FALSE
ENSBTAG00000001109	436.98	353.325	0.30657	0.40924	1	FALSE
ENSBTAG00000001110	421.021	408.155	0.044777	0.91087	1	FALSE
ENSBTAG00000001112	194.34	160.617	0.27496	0.52418	1	FALSE
ENSBTAG00000001113	238.502	140.605	0.76235	0.23715	1	FALSE
ENSBTAG00000001114	780.552	767.562	0.02421	0.87028	1	FALSE
ENSBTAG00000001116	3781.03	2896.71	0.38437	0.79479	1	FALSE
ENSBTAG00000001117	102.924	130.274	-0.33997	0.31311	1	FALSE
ENSBTAG00000001119	294.022	322.51	-0.13342	0.64346	1	FALSE
ENSBTAG00000001120	46.1132	40.4957	0.18741	0.64463	1	FALSE
ENSBTAG00000001123	598.826	484.036	0.30702	0.44926	1	FALSE
ENSBTAG00000001124	181.707	171.6	0.082566	0.7629	1	FALSE
ENSBTAG00000001125	7.70766	13.4739	-0.8058	0.63231	1	FALSE
ENSBTAG00000001126	206.167	195.513	0.076547	0.78674	1	FALSE
ENSBTAG00000001128	21.7931	16.7621	0.37867	0.46564	1	FALSE
ENSBTAG00000001131	1240.48	1167.06	0.088016	0.82412	1	FALSE
ENSBTAG00000001132	262.925	208.779	0.33267	0.3435	1	FALSE
ENSBTAG00000001133	420	391.029	0.10312	0.69578	1	FALSE
ENSBTAG00000001134	2184.71	2000.57	0.12703	0.76123	1	FALSE
ENSBTAG00000001135	0.454893	1.12924	-1.3118	0.71833	1	FALSE
ENSBTAG00000001136	19.3859	18.9419	0.033429	0.86766	1	FALSE
ENSBTAG00000001137	3736.03	3786.65	-0.019415	0.87779	1	FALSE
ENSBTAG00000001138	166.585	137.613	0.27565	0.50636	1	FALSE
ENSBTAG00000001139	10.8109	9.68647	0.15845	0.94134	1	FALSE
ENSBTAG00000001140	471.092	423.503	0.15364	0.68757	1	FALSE
ENSBTAG00000001141	1260.27	1394.97	-0.1465	0.74001	1	FALSE
ENSBTAG00000001142	217.292	243.797	-0.16604	0.6968	1	FALSE
ENSBTAG00000001143	534.387	357.758	0.5789	0.47452	1	FALSE
ENSBTAG00000001144	935.74	736.98	0.34448	0.34332	1	FALSE
ENSBTAG00000001146	888.986	910.344	-0.034251	0.85468	1	FALSE
ENSBTAG00000001150	0	0	NA	NA	NA	NA
ENSBTAG00000001151	213.533	133.725	0.67518	0.12187	1	FALSE
ENSBTAG00000001152	32.7865	23.9438	0.45345	0.40953	1	FALSE
ENSBTAG00000001153	266.407	232.072	0.19906	0.60092	1	FALSE
ENSBTAG00000001154	45608.2	7701.89	2.566	0.30154	1	FALSE
ENSBTAG00000001156	238.817	316.193	-0.4049	0.25091	1	FALSE
ENSBTAG00000001160	354.872	315.042	0.17176	0.6356	1	FALSE
ENSBTAG00000001161	178.121	216.368	-0.28063	0.44977	1	FALSE
ENSBTAG00000001163	107.989	101.892	0.083855	0.74219	1	FALSE
ENSBTAG00000001164	869.185	588.026	0.56378	0.14745	1	FALSE
ENSBTAG00000001165	1452.66	1327.27	0.13024	0.55813	1	FALSE
ENSBTAG00000001166	1.18874	4.45824	-1.907	0.085051	1	FALSE
ENSBTAG00000001168	246.174	268.143	-0.12332	0.7979	1	FALSE
ENSBTAG00000001171	534.571	510.126	0.06753	0.83181	1	FALSE
ENSBTAG00000001173	906.719	1011.25	-0.15741	0.63406	1	FALSE
ENSBTAG00000001174	342.349	298.96	0.19552	0.79264	1	FALSE
ENSBTAG00000001176	12.1604	9.27307	0.39107	0.64952	1	FALSE
ENSBTAG00000001178	165.355	169.358	-0.034509	1	1	FALSE
ENSBTAG00000001179	2097.26	2226.39	-0.086199	0.75203	1	FALSE
ENSBTAG00000001181	834.882	857.626	-0.038776	0.91658	1	FALSE
ENSBTAG00000001182	4060.92	3614.48	0.16802	0.5967	1	FALSE
ENSBTAG00000001183	37.4777	39.0304	-0.058569	0.96656	1	FALSE
ENSBTAG00000001185	389.446	380.608	0.033117	0.84886	1	FALSE
ENSBTAG00000001186	4.56835	5.76793	-0.33638	0.70235	1	FALSE
ENSBTAG00000001187	10.7926	14.279	-0.40386	0.56225	1	FALSE
ENSBTAG00000001188	277.317	292.92	-0.07897	0.79041	1	FALSE
ENSBTAG00000001189	2833.23	2686.77	0.076572	0.85498	1	FALSE
ENSBTAG00000001191	1.39107	1.7425	-0.32496	0.91605	1	FALSE
ENSBTAG00000001192	1998.06	1829.59	0.12708	0.64674	1	FALSE
ENSBTAG00000001193	2483.52	2570.34	-0.049568	0.93395	1	FALSE
ENSBTAG00000001195	32.3847	62.1926	-0.94143	0.038358	1	FALSE
ENSBTAG00000001197	416.103	431.681	-0.053027	0.95643	1	FALSE
ENSBTAG00000001198	70.3794	90.4824	-0.36248	0.45203	1	FALSE
ENSBTAG00000001199	467.706	433.884	0.10829	0.76807	1	FALSE
ENSBTAG00000001204	1212.84	1217.93	-0.006036	0.96222	1	FALSE
ENSBTAG00000001206	0.410416	0	Inf	0.74121	1	FALSE
ENSBTAG00000001207	454.321	513.473	-0.17658	0.5455	1	FALSE
ENSBTAG00000001209	2129.08	1596.79	0.41505	0.22387	1	FALSE
ENSBTAG00000001210	0	0	NA	NA	NA	NA
ENSBTAG00000001212	5365.53	5645	-0.073251	0.72381	1	FALSE
ENSBTAG00000001213	4.211	2.71857	0.63131	0.59172	1	FALSE
ENSBTAG00000001214	0	0	NA	NA	NA	NA
ENSBTAG00000001219	1525.06	4776.93	-1.6472	0.1973	1	FALSE
ENSBTAG00000001221	0.326411	0.164776	0.98618	0.96543	1	FALSE
ENSBTAG00000001223	219.936	194.665	0.17608	0.61711	1	FALSE
ENSBTAG00000001224	1214.79	1075.69	0.17545	0.5955	1	FALSE
ENSBTAG00000001225	1202.19	1394.08	-0.21365	0.53799	1	FALSE
ENSBTAG00000001228	14.0428	12.6466	0.15109	0.7802	1	FALSE
ENSBTAG00000001229	372.44	373.285	-0.0032709	0.84122	1	FALSE
ENSBTAG00000001231	0.161134	0	Inf	0.98094	1	FALSE
ENSBTAG00000001233	225.564	180.937	0.31805	0.31708	1	FALSE
ENSBTAG00000001235	234.474	229.179	0.032952	0.90164	1	FALSE
ENSBTAG00000001241	4.65143	6.23461	-0.42262	0.70796	1	FALSE
ENSBTAG00000001242	64.4827	49.9933	0.36718	0.30979	1	FALSE
ENSBTAG00000001243	154.198	93.4388	0.72269	0.25878	1	FALSE
ENSBTAG00000001244	3410.59	3892.95	-0.19085	0.54589	1	FALSE
ENSBTAG00000001246	4645.6	5405.04	-0.21844	0.56763	1	FALSE
ENSBTAG00000001247	0.448827	1.54108	-1.7797	0.48118	1	FALSE
ENSBTAG00000001249	89.773	112.568	-0.32644	0.30503	1	FALSE
ENSBTAG00000001250	3.73278	1.64533	1.1819	0.36139	1	FALSE
ENSBTAG00000001252	779.989	722.159	0.11114	0.70618	1	FALSE
ENSBTAG00000001254	762.304	654.926	0.21904	0.52946	1	FALSE
ENSBTAG00000001255	1.51758	2.18629	-0.52671	0.69185	1	FALSE
ENSBTAG00000001257	143.275	116.988	0.29243	0.39544	1	FALSE
ENSBTAG00000001258	1130.35	1063.09	0.088504	0.77987	1	FALSE
ENSBTAG00000001260	0.287692	0	Inf	0.78293	1	FALSE
ENSBTAG00000001262	238.186	255.644	-0.10205	0.77756	1	FALSE
ENSBTAG00000001265	0	0	NA	NA	NA	NA
ENSBTAG00000001269	702.824	807.814	-0.20086	0.50206	1	FALSE
ENSBTAG00000001271	0.182565	0.659106	-1.8521	0.72548	1	FALSE
ENSBTAG00000001273	108.517	103.773	0.064496	0.84279	1	FALSE
ENSBTAG00000001274	140.063	107.043	0.38789	0.47684	1	FALSE
ENSBTAG00000001279	2.49027	3.59627	-0.5302	0.63798	1	FALSE
ENSBTAG00000001280	77.6894	81.7312	-0.07317	0.79168	1	FALSE
ENSBTAG00000001282	838.198	716.098	0.22713	0.44233	1	FALSE
ENSBTAG00000001283	220.523	307.356	-0.47898	0.20027	1	FALSE
ENSBTAG00000001286	60.9355	53.6339	0.18414	0.67505	1	FALSE
ENSBTAG00000001287	76.4759	74.1365	0.044821	0.8859	1	FALSE
ENSBTAG00000001288	928.027	424.457	1.1285	0.17086	1	FALSE
ENSBTAG00000001289	516.615	417.597	0.30698	0.43385	1	FALSE
ENSBTAG00000001290	85.7939	77.9564	0.13821	0.69779	1	FALSE
ENSBTAG00000001291	0	0	NA	NA	NA	NA
ENSBTAG00000001292	45.6348	51.7503	-0.18143	0.74307	1	FALSE
ENSBTAG00000001293	36.7217	31.5559	0.21873	0.6533	1	FALSE
ENSBTAG00000001294	1953.36	1111.9	0.81293	0.41147	1	FALSE
ENSBTAG00000001295	464.86	496.301	-0.09442	0.78311	1	FALSE
ENSBTAG00000001296	1864.64	1681.46	0.14919	0.65305	1	FALSE
ENSBTAG00000001297	0.213585	0.811371	-1.9255	0.5997	1	FALSE
ENSBTAG00000001298	84.6522	94.8076	-0.16345	0.66931	1	FALSE
ENSBTAG00000001299	24.4068	43.1044	-0.82055	0.081874	1	FALSE
ENSBTAG00000001301	826.327	998.428	-0.27295	0.41134	1	FALSE
ENSBTAG00000001302	190.95	141.565	0.43174	0.38018	1	FALSE
ENSBTAG00000001303	1435.22	1246.97	0.20284	0.55093	1	FALSE
ENSBTAG00000001305	21.2863	35.5962	-0.7418	0.10808	1	FALSE
ENSBTAG00000001306	293.89	220.79	0.4126	0.28587	1	FALSE
ENSBTAG00000001308	24.2136	19.8083	0.28971	0.56079	1	FALSE
ENSBTAG00000001310	1.60103	2.38279	-0.57365	0.80472	1	FALSE
ENSBTAG00000001311	3305.62	3237.13	0.030204	0.99354	1	FALSE
ENSBTAG00000001314	158.097	170.572	-0.10957	0.78088	1	FALSE
ENSBTAG00000001315	0.182565	0	Inf	0.98094	1	FALSE
ENSBTAG00000001317	0	0	NA	NA	NA	NA
ENSBTAG00000001320	1302.6	1233.24	0.078936	0.85512	1	FALSE
ENSBTAG00000001321	109.018	129.666	-0.25023	0.71531	1	FALSE
ENSBTAG00000001322	1.84072	2.15652	-0.22843	0.95399	1	FALSE
ENSBTAG00000001323	262.774	227.212	0.20979	0.60268	1	FALSE
ENSBTAG00000001324	538.856	625.577	-0.21529	0.6216	1	FALSE
ENSBTAG00000001325	9.00878	7.25048	0.31326	0.6504	1	FALSE
ENSBTAG00000001326	1.05667	1.24521	-0.23686	0.9771	1	FALSE
ENSBTAG00000001328	573.665	558.29	0.039194	0.96164	1	FALSE
ENSBTAG00000001329	2193.12	2277.41	-0.054408	0.8215	1	FALSE
ENSBTAG00000001331	4.52582	4.19954	0.10795	0.95616	1	FALSE
ENSBTAG00000001332	10963.6	9848.69	0.15472	0.64095	1	FALSE
ENSBTAG00000001333	2882.73	2031.6	0.50482	0.11812	1	FALSE
ENSBTAG00000001335	2449.39	2042.4	0.26216	0.46905	1	FALSE
ENSBTAG00000001336	0	0	NA	NA	NA	NA
ENSBTAG00000001338	26.4138	37.4937	-0.50536	0.37395	1	FALSE
ENSBTAG00000001341	17.3484	18.9089	-0.12427	0.88327	1	FALSE
ENSBTAG00000001342	464.841	472.877	-0.024728	0.95404	1	FALSE
ENSBTAG00000001343	9.6848	11.6033	-0.26075	0.71484	1	FALSE
ENSBTAG00000001344	2.31643	0.801556	1.531	0.31029	1	FALSE
ENSBTAG00000001346	349.684	471.763	-0.43201	0.19615	1	FALSE
ENSBTAG00000001348	296.536	249.054	0.25175	0.45274	1	FALSE
ENSBTAG00000001349	9016.22	7290.58	0.30649	0.46457	1	FALSE
ENSBTAG00000001350	0.161134	0.488722	-1.6007	0.87193	1	FALSE
ENSBTAG00000001352	1076.3	1106.4	-0.039803	0.85444	1	FALSE
ENSBTAG00000001353	1900.25	1491.08	0.34983	0.38486	1	FALSE
ENSBTAG00000001354	181.997	180.624	0.010927	0.98221	1	FALSE
ENSBTAG00000001356	309.096	314.109	-0.023211	0.92765	1	FALSE
ENSBTAG00000001357	0	0	NA	NA	NA	NA
ENSBTAG00000001359	20.4652	24.9582	-0.28634	0.63092	1	FALSE
ENSBTAG00000001360	18028.7	18772.8	-0.058347	0.80127	1	FALSE
ENSBTAG00000001361	257.798	228.51	0.17398	0.63751	1	FALSE
ENSBTAG00000001364	131.788	110.425	0.25515	0.50168	1	FALSE
ENSBTAG00000001365	88.8261	34.7443	1.3542	0.21412	1	FALSE
ENSBTAG00000001367	440.389	342.343	0.36334	0.73125	1	FALSE
ENSBTAG00000001368	5608.49	4069.82	0.46265	0.17964	1	FALSE
ENSBTAG00000001374	95.806	78.9281	0.27958	0.62761	1	FALSE
ENSBTAG00000001376	9.78522	5.60813	0.80308	0.44246	1	FALSE
ENSBTAG00000001382	25.7368	19.9821	0.36512	0.46185	1	FALSE
ENSBTAG00000001383	0	0	NA	NA	NA	NA
ENSBTAG00000001385	145.107	137.871	0.073807	0.98986	1	FALSE
ENSBTAG00000001387	265.984	247.566	0.10353	0.76582	1	FALSE
ENSBTAG00000001388	86.6992	79.6915	0.12159	0.94775	1	FALSE
ENSBTAG00000001390	411.033	468.115	-0.18761	0.54322	1	FALSE
ENSBTAG00000001391	173.593	169.012	0.038586	0.87926	1	FALSE
ENSBTAG00000001392	14.7507	10.8813	0.43893	0.6006	1	FALSE
ENSBTAG00000001393	100.342	117.213	-0.2242	0.57973	1	FALSE
ENSBTAG00000001394	3799.64	3673.93	0.048537	0.98893	1	FALSE
ENSBTAG00000001395	28.0111	34.7282	-0.31011	0.75266	1	FALSE
ENSBTAG00000001396	1211.6	890.66	0.44396	0.39217	1	FALSE
ENSBTAG00000001397	0	0	NA	NA	NA	NA
ENSBTAG00000001398	1229.08	1599.26	-0.37983	0.26716	1	FALSE
ENSBTAG00000001400	3311.62	2607.12	0.34508	0.41862	1	FALSE
ENSBTAG00000001401	0.88313	0.31215	1.5004	0.67353	1	FALSE
ENSBTAG00000001403	121.755	135.058	-0.1496	0.74006	1	FALSE
ENSBTAG00000001404	0	0	NA	NA	NA	NA
ENSBTAG00000001405	596.185	516.327	0.20747	0.44941	1	FALSE
ENSBTAG00000001406	0.37472	2.41626	-2.6889	0.12987	1	FALSE
ENSBTAG00000001407	1199.22	977.325	0.29518	0.42293	1	FALSE
ENSBTAG00000001408	1367.15	1277.59	0.097755	0.76668	1	FALSE
ENSBTAG00000001410	129.041	137.405	-0.090604	0.88149	1	FALSE
ENSBTAG00000001412	53.9107	51.2072	0.074226	0.81287	1	FALSE
ENSBTAG00000001414	222.423	401.776	-0.85308	0.096683	1	FALSE
ENSBTAG00000001415	278.349	301.173	-0.1137	0.7236	1	FALSE
ENSBTAG00000001416	0.561961	0	Inf	0.56413	1	FALSE
ENSBTAG00000001417	4942.87	3414.68	0.5336	0.46402	1	FALSE
ENSBTAG00000001419	900.84	695.234	0.37377	0.36226	1	FALSE
ENSBTAG00000001420	2216.45	2140.01	0.050636	0.96189	1	FALSE
ENSBTAG00000001422	1310.86	1129.33	0.21504	0.59796	1	FALSE
ENSBTAG00000001423	0.969886	0.162907	2.5738	0.5023	1	FALSE
ENSBTAG00000001424	732.976	792.238	-0.11217	0.76644	1	FALSE
ENSBTAG00000001425	623.459	562.398	0.1487	0.6292	1	FALSE
ENSBTAG00000001429	847.542	892.238	-0.074143	0.79381	1	FALSE
ENSBTAG00000001432	0.518566	0.326553	0.66721	0.95456	1	FALSE
ENSBTAG00000001435	317.818	326.197	-0.037543	0.9605	1	FALSE
ENSBTAG00000001439	73.9488	62.6789	0.23855	0.59185	1	FALSE
ENSBTAG00000001440	1268.4	1029.5	0.30107	0.40254	1	FALSE
ENSBTAG00000001441	1283.34	1230.07	0.061164	0.86132	1	FALSE
ENSBTAG00000001442	0.984151	0	Inf	0.42641	1	FALSE
ENSBTAG00000001443	10.4171	45.6064	-2.1303	0.02479	1	FALSE
ENSBTAG00000001444	18583.4	23516.9	-0.33968	0.49214	1	FALSE
ENSBTAG00000001446	172.462	246.693	-0.51644	0.1639	1	FALSE
ENSBTAG00000001447	336.847	504.723	-0.5834	0.086482	1	FALSE
ENSBTAG00000001448	0	0.163645	#NAME?	1	1	FALSE
ENSBTAG00000001449	1251.52	1196.82	0.064481	0.83012	1	FALSE
ENSBTAG00000001450	880.648	754.103	0.2238	0.47079	1	FALSE
ENSBTAG00000001451	0	0	NA	NA	NA	NA
ENSBTAG00000001455	233.836	197.911	0.24065	0.55454	1	FALSE
ENSBTAG00000001457	48.5636	49.6493	-0.031898	0.95911	1	FALSE
ENSBTAG00000001460	900.158	794.748	0.17968	0.59622	1	FALSE
ENSBTAG00000001462	159.559	436.446	-1.4517	0.046803	1	FALSE
ENSBTAG00000001463	80.1245	114.709	-0.51766	0.21603	1	FALSE
ENSBTAG00000001464	48.8511	37.2247	0.39213	0.3284	1	FALSE
ENSBTAG00000001465	43.5491	59.6016	-0.45271	0.56239	1	FALSE
ENSBTAG00000001468	154.775	275.68	-0.83282	0.042957	1	FALSE
ENSBTAG00000001470	597	673.876	-0.17475	0.53998	1	FALSE
ENSBTAG00000001471	144.256	141.033	0.032604	0.973	1	FALSE
ENSBTAG00000001473	1170.78	568.383	1.0425	0.25991	1	FALSE
ENSBTAG00000001474	182.118	144.697	0.33184	0.36168	1	FALSE
ENSBTAG00000001475	219.89	193.156	0.18702	0.5789	1	FALSE
ENSBTAG00000001476	22.5116	37.6764	-0.74299	0.41542	1	FALSE
ENSBTAG00000001477	21.5456	32.9121	-0.61123	0.27744	1	FALSE
ENSBTAG00000001478	92.672	112.04	-0.27382	0.49261	1	FALSE
ENSBTAG00000001481	48.6296	36.6363	0.40856	0.55295	1	FALSE
ENSBTAG00000001483	907.429	1045.94	-0.20494	0.54873	1	FALSE
ENSBTAG00000001484	341.494	304.689	0.16452	0.68457	1	FALSE
ENSBTAG00000001485	618.142	538.342	0.19941	0.60216	1	FALSE
ENSBTAG00000001486	218.643	196.964	0.15065	0.60326	1	FALSE
ENSBTAG00000001488	0	0	NA	NA	NA	NA
ENSBTAG00000001489	3004.57	2794.44	0.1046	0.9001	1	FALSE
ENSBTAG00000001491	1.13625	1.07284	0.082835	1	1	FALSE
ENSBTAG00000001492	180.359	202.951	-0.17026	0.64013	1	FALSE
ENSBTAG00000001495	0.531232	0	Inf	0.57404	1	FALSE
ENSBTAG00000001497	4335.82	2284.2	0.92461	0.099176	1	FALSE
ENSBTAG00000001498	1153.92	1062.33	0.11931	0.79928	1	FALSE
ENSBTAG00000001499	69.1678	84.6178	-0.29086	0.46445	1	FALSE
ENSBTAG00000001500	40.6231	56.5004	-0.47596	0.25715	1	FALSE
ENSBTAG00000001502	0	0.494329	#NAME?	0.64472	1	FALSE
ENSBTAG00000001503	1.51127	2.02536	-0.42242	0.857	1	FALSE
ENSBTAG00000001504	1073.95	1254.33	-0.22399	0.48231	1	FALSE
ENSBTAG00000001505	277.781	285.325	-0.038659	0.82011	1	FALSE
ENSBTAG00000001506	2012.71	2064.9	-0.036931	0.87292	1	FALSE
ENSBTAG00000001507	14.883	27.8378	-0.90339	0.12593	1	FALSE
ENSBTAG00000001508	360.039	338.811	0.087672	0.81688	1	FALSE
ENSBTAG00000001509	985.103	991.642	-0.0095451	0.99226	1	FALSE
ENSBTAG00000001510	319.363	325.781	-0.028708	0.94474	1	FALSE
ENSBTAG00000001511	814.634	977.805	-0.26339	0.4899	1	FALSE
ENSBTAG00000001512	539.054	497.109	0.11687	0.76111	1	FALSE
ENSBTAG00000001513	47.5599	45.0491	0.078245	0.7919	1	FALSE
ENSBTAG00000001514	193.244	170.307	0.18228	0.60978	1	FALSE
ENSBTAG00000001515	0	0	NA	NA	NA	NA
ENSBTAG00000001516	0	0	NA	NA	NA	NA
ENSBTAG00000001517	2.83723	6.5644	-1.2102	0.17245	1	FALSE
ENSBTAG00000001518	440.154	463.367	-0.074148	0.7406	1	FALSE
ENSBTAG00000001519	278.671	168.091	0.72932	0.069369	1	FALSE
ENSBTAG00000001520	584.4	532.555	0.13403	0.74414	1	FALSE
ENSBTAG00000001521	1142.98	625.692	0.86928	0.27522	1	FALSE
ENSBTAG00000001522	269.541	242.094	0.15494	0.73238	1	FALSE
ENSBTAG00000001523	673.252	734.036	-0.1247	0.67256	1	FALSE
ENSBTAG00000001526	0	0	NA	NA	NA	NA
ENSBTAG00000001527	0	0.164776	#NAME?	1	1	FALSE
ENSBTAG00000001528	549.833	554.38	-0.011881	0.99646	1	FALSE
ENSBTAG00000001529	1006.04	996.452	0.013819	0.94253	1	FALSE
ENSBTAG00000001530	0	0.622038	#NAME?	0.51589	1	FALSE
ENSBTAG00000001533	406.013	384.103	0.080035	0.79293	1	FALSE
ENSBTAG00000001535	0	0.324232	#NAME?	0.82159	1	FALSE
ENSBTAG00000001537	1434.57	1567.57	-0.12791	0.62375	1	FALSE
ENSBTAG00000001538	17.6804	24.5292	-0.47235	0.33959	1	FALSE
ENSBTAG00000001539	657.391	609.854	0.10829	0.73966	1	FALSE
ENSBTAG00000001543	30.3623	13.5877	1.16	0.43446	1	FALSE
ENSBTAG00000001545	0	0	NA	NA	NA	NA
ENSBTAG00000001546	3565.78	3710.8	-0.05751	0.87837	1	FALSE
ENSBTAG00000001548	774.017	757.057	0.031964	0.88437	1	FALSE
ENSBTAG00000001549	0	0	NA	NA	NA	NA
ENSBTAG00000001551	1546.71	1505.44	0.039019	0.86144	1	FALSE
ENSBTAG00000001552	512.589	492.795	0.056815	0.84864	1	FALSE
ENSBTAG00000001553	10029.6	11294.7	-0.17138	0.58786	1	FALSE
ENSBTAG00000001557	1.59004	2.61147	-0.7158	0.68555	1	FALSE
ENSBTAG00000001558	3.83681	15.9097	-2.0519	0.1353	1	FALSE
ENSBTAG00000001562	144.714	190.394	-0.39578	0.58813	1	FALSE
ENSBTAG00000001564	394.892	371.675	0.087415	0.84443	1	FALSE
ENSBTAG00000001565	1984.91	2002.8	-0.012949	0.92257	1	FALSE
ENSBTAG00000001567	1290.6	1553.69	-0.26765	0.43651	1	FALSE
ENSBTAG00000001568	955.607	1125.29	-0.23581	0.39246	1	FALSE
ENSBTAG00000001570	1.00644	1.72855	-0.78031	0.72313	1	FALSE
ENSBTAG00000001571	0.161134	0	Inf	0.98094	1	FALSE
ENSBTAG00000001572	0.143846	0.715075	-2.3136	0.63355	1	FALSE
ENSBTAG00000001573	1079.79	898.096	0.26581	0.40764	1	FALSE
ENSBTAG00000001574	94.5499	102.669	-0.11885	0.76824	1	FALSE
ENSBTAG00000001575	3754.72	3549.75	0.080989	0.81369	1	FALSE
ENSBTAG00000001576	1192.74	938.741	0.34548	0.31831	1	FALSE
ENSBTAG00000001578	663.461	704.283	-0.086145	0.78365	1	FALSE
ENSBTAG00000001579	251.055	361.923	-0.52768	0.14906	1	FALSE
ENSBTAG00000001580	13.2543	12.7473	0.056279	0.89174	1	FALSE
ENSBTAG00000001582	0	0.494329	#NAME?	0.64472	1	FALSE
ENSBTAG00000001585	1987.61	1978.07	0.006944	0.97623	1	FALSE
ENSBTAG00000001586	324.945	353.126	-0.11999	0.76322	1	FALSE
ENSBTAG00000001589	2796.94	2744.78	0.027159	0.86699	1	FALSE
ENSBTAG00000001592	1836.81	573.291	1.6799	0.33168	1	FALSE
ENSBTAG00000001593	338.341	267.599	0.3384	0.35603	1	FALSE
ENSBTAG00000001594	694.299	630.492	0.13908	0.7584	1	FALSE
ENSBTAG00000001595	149.65	134.238	0.15681	0.95938	1	FALSE
ENSBTAG00000001597	995.695	1018.27	-0.032347	0.93017	1	FALSE
ENSBTAG00000001598	62.3347	35.8772	0.79697	0.078234	1	FALSE
ENSBTAG00000001599	91.4431	96.942	-0.084247	0.89277	1	FALSE
ENSBTAG00000001600	56.8592	61.7311	-0.1186	0.80026	1	FALSE
ENSBTAG00000001601	7248.66	10203.6	-0.49329	0.13041	1	FALSE
ENSBTAG00000001602	2005.09	2734.46	-0.44759	0.19444	1	FALSE
ENSBTAG00000001603	3.81753	3.37458	0.17793	0.98262	1	FALSE
ENSBTAG00000001604	10.2787	5.30246	0.95492	0.16859	1	FALSE
ENSBTAG00000001605	1.37102	1.92575	-0.49018	0.73558	1	FALSE
ENSBTAG00000001606	0	0	NA	NA	NA	NA
ENSBTAG00000001607	485.646	408.656	0.24902	0.43868	1	FALSE
ENSBTAG00000001608	4.64902	1.2688	1.8735	0.083435	1	FALSE
ENSBTAG00000001609	151.356	156.692	-0.04999	0.82159	1	FALSE
ENSBTAG00000001610	0.431538	0	Inf	0.6109	1	FALSE
ENSBTAG00000001612	301.089	265.71	0.18034	0.66892	1	FALSE
ENSBTAG00000001614	227.779	202.992	0.16621	0.67167	1	FALSE
ENSBTAG00000001615	23.1747	21.4915	0.10879	0.77594	1	FALSE
ENSBTAG00000001616	1004.23	1029.31	-0.035587	0.91056	1	FALSE
ENSBTAG00000001617	128.591	132.798	-0.046445	0.98968	1	FALSE
ENSBTAG00000001618	457.195	364.333	0.32755	0.36186	1	FALSE
ENSBTAG00000001619	234.998	294.514	-0.32569	0.37819	1	FALSE
ENSBTAG00000001621	0	0.143015	#NAME?	1	1	FALSE
ENSBTAG00000001623	0	0	NA	NA	NA	NA
ENSBTAG00000001626	470.218	609.342	-0.37392	0.2387	1	FALSE
ENSBTAG00000001627	2.82391	3.60393	-0.35188	0.83702	1	FALSE
ENSBTAG00000001628	13.9121	11.3165	0.29792	0.66694	1	FALSE
ENSBTAG00000001629	289.274	293.422	-0.020542	0.97539	1	FALSE
ENSBTAG00000001631	207.31	210.858	-0.024479	0.94051	1	FALSE
ENSBTAG00000001632	2511.93	2396.71	0.067738	0.75379	1	FALSE
ENSBTAG00000001634	1957.05	1764.32	0.14957	0.63994	1	FALSE
ENSBTAG00000001635	986.08	822.706	0.26133	0.57006	1	FALSE
ENSBTAG00000001637	315.169	261.085	0.2716	0.41838	1	FALSE
ENSBTAG00000001638	0.811739	0.147373	2.4615	0.5292	1	FALSE
ENSBTAG00000001639	13.0634	2.04921	2.6724	0.072679	1	FALSE
ENSBTAG00000001640	353.368	380.376	-0.10626	0.69948	1	FALSE
ENSBTAG00000001642	0.161134	0	Inf	0.98094	1	FALSE
ENSBTAG00000001644	435.852	660.189	-0.59904	0.10001	1	FALSE
ENSBTAG00000001645	453.865	412.704	0.13715	0.69759	1	FALSE
ENSBTAG00000001647	750.81	638.411	0.23396	0.52062	1	FALSE
ENSBTAG00000001648	18252.2	17390.4	0.069777	0.91422	1	FALSE
ENSBTAG00000001649	283.655	262.567	0.11145	0.73915	1	FALSE
ENSBTAG00000001651	745.505	644.891	0.20916	0.48208	1	FALSE
ENSBTAG00000001652	164.39	216.448	-0.3969	0.30919	1	FALSE
ENSBTAG00000001654	65.9578	92.4335	-0.48687	0.2023	1	FALSE
ENSBTAG00000001656	842.316	716.482	0.23343	0.4257	1	FALSE
ENSBTAG00000001657	5759.18	4581.96	0.3299	0.23528	1	FALSE
ENSBTAG00000001658	0	0	NA	NA	NA	NA
ENSBTAG00000001659	2426.28	1909.37	0.34565	0.34196	1	FALSE
ENSBTAG00000001660	148.439	144.542	0.038379	0.85051	1	FALSE
ENSBTAG00000001662	350.466	326.501	0.10219	0.77897	1	FALSE
ENSBTAG00000001663	142.978	136.138	0.070729	0.99494	1	FALSE
ENSBTAG00000001665	495.995	503.542	-0.021785	0.92468	1	FALSE
ENSBTAG00000001666	28.5924	63.7247	-1.1562	0.018231	1	FALSE
ENSBTAG00000001668	0.835388	1.46063	-0.80607	0.78055	1	FALSE
ENSBTAG00000001671	1011.28	905.597	0.15924	0.58819	1	FALSE
ENSBTAG00000001672	0	0	NA	NA	NA	NA
ENSBTAG00000001673	709.949	671.056	0.081283	0.7979	1	FALSE
ENSBTAG00000001675	169.485	176.024	-0.054611	0.98584	1	FALSE
ENSBTAG00000001681	0	0	NA	NA	NA	NA
ENSBTAG00000001683	10.1598	11.8659	-0.22395	0.65871	1	FALSE
ENSBTAG00000001686	1.4218	0.823882	0.78721	0.77816	1	FALSE
ENSBTAG00000001687	298.779	270.48	0.14356	0.62997	1	FALSE
ENSBTAG00000001692	1625.5	1582.22	0.038931	0.99308	1	FALSE
ENSBTAG00000001693	588.608	587.832	0.0019047	0.97019	1	FALSE
ENSBTAG00000001694	210.933	186.025	0.18129	0.62328	1	FALSE
ENSBTAG00000001695	0.182565	0	Inf	0.98094	1	FALSE
ENSBTAG00000001696	0.925992	0.490936	0.91546	0.81025	1	FALSE
ENSBTAG00000001697	1545.35	1577.28	-0.029502	0.9254	1	FALSE
ENSBTAG00000001698	1645.82	1683.36	-0.032542	0.92091	1	FALSE
ENSBTAG00000001700	3200.07	2986.91	0.09945	0.80148	1	FALSE
ENSBTAG00000001702	100.849	76.1022	0.40619	0.2158	1	FALSE
ENSBTAG00000001703	0.326411	0.821222	-1.3311	0.77949	1	FALSE
ENSBTAG00000001704	4.19335	2.6989	0.63573	0.59199	1	FALSE
ENSBTAG00000001706	4.81154	0.79612	2.5954	0.35132	1	FALSE
ENSBTAG00000001707	252.681	217.409	0.2169	0.57355	1	FALSE
ENSBTAG00000001708	1899.84	2123.84	-0.1608	0.60495	1	FALSE
ENSBTAG00000001710	220.35	220.379	-0.00018961	0.96031	1	FALSE
ENSBTAG00000001711	262.951	263.104	-0.00083528	0.98243	1	FALSE
ENSBTAG00000001712	825.219	878.646	-0.090504	0.78143	1	FALSE
ENSBTAG00000001714	139.573	132.304	0.077162	0.81838	1	FALSE
ENSBTAG00000001717	101.781	102.536	-0.010665	0.98703	1	FALSE
ENSBTAG00000001721	1472.36	1341.75	0.13402	0.72138	1	FALSE
ENSBTAG00000001724	353.341	346.409	0.028586	0.96526	1	FALSE
ENSBTAG00000001725	26.1766	41.4739	-0.66393	0.43148	1	FALSE
ENSBTAG00000001726	0	0	NA	NA	NA	NA
ENSBTAG00000001727	1130	1083.45	0.060691	0.99328	1	FALSE
ENSBTAG00000001728	334.069	192.369	0.79627	0.72648	1	FALSE
ENSBTAG00000001729	440.563	328.44	0.42372	0.23847	1	FALSE
ENSBTAG00000001730	4.0727	1.98398	1.0376	0.38327	1	FALSE
ENSBTAG00000001731	2056.19	1894.6	0.11808	0.74132	1	FALSE
ENSBTAG00000001734	0.322269	0.328422	-0.027284	1	1	FALSE
ENSBTAG00000001735	35.5141	43.4225	-0.29005	0.68665	1	FALSE
ENSBTAG00000001736	779.665	910.348	-0.22356	0.50091	1	FALSE
ENSBTAG00000001737	437.866	450.991	-0.04261	0.97526	1	FALSE
ENSBTAG00000001739	243.04	159.701	0.60582	0.16804	1	FALSE
ENSBTAG00000001740	459.733	516.849	-0.16894	0.59947	1	FALSE
ENSBTAG00000001741	1494.04	1447.5	0.045652	0.99136	1	FALSE
ENSBTAG00000001744	1231.84	1047.71	0.23358	0.55207	1	FALSE
ENSBTAG00000001745	12649.4	11817	0.098204	0.97209	1	FALSE
ENSBTAG00000001747	338.435	219.888	0.62211	0.1078	1	FALSE
ENSBTAG00000001748	143.465	154.178	-0.1039	0.7719	1	FALSE
ENSBTAG00000001749	985.847	837.879	0.23462	0.46796	1	FALSE
ENSBTAG00000001751	0	0	NA	NA	NA	NA
ENSBTAG00000001752	747.695	695.693	0.104	0.74304	1	FALSE
ENSBTAG00000001753	0.753807	0	Inf	0.3543	1	FALSE
ENSBTAG00000001754	321.213	315.328	0.026679	0.91628	1	FALSE
ENSBTAG00000001755	0	0.327291	#NAME?	0.82044	1	FALSE
ENSBTAG00000001761	0	0	NA	NA	NA	NA
ENSBTAG00000001762	604.086	561.433	0.10564	0.87168	1	FALSE
ENSBTAG00000001763	127.095	136.986	-0.10812	0.705	1	FALSE
ENSBTAG00000001764	0.182565	0.490936	-1.4271	0.86867	1	FALSE
ENSBTAG00000001765	0.796669	1.10346	-0.46998	0.9661	1	FALSE
ENSBTAG00000001767	619.407	572.772	0.11293	0.87016	1	FALSE
ENSBTAG00000001768	182.311	190.575	-0.063962	1	1	FALSE
ENSBTAG00000001770	43.8008	66.9273	-0.61164	0.37313	1	FALSE
ENSBTAG00000001771	467.031	530.884	-0.18488	0.67097	1	FALSE
ENSBTAG00000001772	0	0	NA	NA	NA	NA
ENSBTAG00000001773	607.396	472.391	0.36265	0.27164	1	FALSE
ENSBTAG00000001774	691.48	495.014	0.48222	0.13434	1	FALSE
ENSBTAG00000001775	39.7242	35.2705	0.17155	0.69554	1	FALSE
ENSBTAG00000001776	2417.96	2049.55	0.23848	0.53624	1	FALSE
ENSBTAG00000001777	12747.9	13292.7	-0.060376	0.81714	1	FALSE
ENSBTAG00000001778	364.139	351.532	0.050834	0.9155	1	FALSE
ENSBTAG00000001780	400.224	400.067	0.00056852	0.94123	1	FALSE
ENSBTAG00000001781	939.137	773.283	0.28034	0.55593	1	FALSE
ENSBTAG00000001782	392.906	362.649	0.11561	0.88482	1	FALSE
ENSBTAG00000001783	177.316	121.744	0.54247	0.40761	1	FALSE
ENSBTAG00000001784	6.99353	6.58846	0.08608	0.98077	1	FALSE
ENSBTAG00000001785	148.549	158.059	-0.089523	0.84668	1	FALSE
ENSBTAG00000001786	157.299	139.035	0.17806	0.55666	1	FALSE
ENSBTAG00000001788	1186.9	1688.42	-0.50847	0.24014	1	FALSE
ENSBTAG00000001790	1734.79	1613.54	0.10453	0.84344	1	FALSE
ENSBTAG00000001792	877.378	774.433	0.18006	0.72712	1	FALSE
ENSBTAG00000001793	186.947	188.983	-0.015625	0.78795	1	FALSE
ENSBTAG00000001794	7283.35	7348.21	-0.012791	0.86038	1	FALSE
ENSBTAG00000001795	1676.69	1461.71	0.19795	0.58829	1	FALSE
ENSBTAG00000001796	430.006	388.025	0.14821	0.63352	1	FALSE
ENSBTAG00000001801	843.997	921.948	-0.12745	0.75111	1	FALSE
ENSBTAG00000001803	25.6117	45.5212	-0.82974	0.23805	1	FALSE
ENSBTAG00000001804	3.857	3.02537	0.35037	0.70307	1	FALSE
ENSBTAG00000001805	1373.05	1359.02	0.014816	0.93063	1	FALSE
ENSBTAG00000001806	53.6798	56.7016	-0.079012	0.91117	1	FALSE
ENSBTAG00000001807	952.607	851.249	0.1623	0.61577	1	FALSE
ENSBTAG00000001808	292.517	177.498	0.72072	0.098849	1	FALSE
ENSBTAG00000001809	0.213585	0	Inf	0.98095	1	FALSE
ENSBTAG00000001810	424.993	446.519	-0.071282	0.91812	1	FALSE
ENSBTAG00000001812	19.0142	10.7529	0.82235	0.14642	1	FALSE
ENSBTAG00000001814	11723.1	8855.54	0.4047	0.2417	1	FALSE
ENSBTAG00000001815	36.8862	78.8335	-1.0957	0.064156	1	FALSE
ENSBTAG00000001816	125.944	78.9305	0.67413	0.24954	1	FALSE
ENSBTAG00000001817	527.388	497.455	0.084299	0.8721	1	FALSE
ENSBTAG00000001818	128.467	120.791	0.088881	0.86746	1	FALSE
ENSBTAG00000001819	0	0	NA	NA	NA	NA
ENSBTAG00000001821	1261.12	1660.62	-0.39702	0.28409	1	FALSE
ENSBTAG00000001822	373.86	372.647	0.0046885	0.88377	1	FALSE
ENSBTAG00000001823	18.2687	46.4693	-1.3469	0.29861	1	FALSE
ENSBTAG00000001824	136.963	175.972	-0.36156	0.29715	1	FALSE
ENSBTAG00000001825	0.944363	1.74453	-0.88543	0.72579	1	FALSE
ENSBTAG00000001826	676.259	1012.04	-0.58162	0.10139	1	FALSE
ENSBTAG00000001827	662.964	670.74	-0.016823	0.89636	1	FALSE
ENSBTAG00000001828	603.659	478.989	0.33374	0.36065	1	FALSE
ENSBTAG00000001829	292.577	271.471	0.10802	0.9907	1	FALSE
ENSBTAG00000001830	11.9562	11.9256	0.0036966	0.95876	1	FALSE
ENSBTAG00000001832	1050.01	965.632	0.12085	0.76168	1	FALSE
ENSBTAG00000001834	968.888	905.454	0.097689	0.81647	1	FALSE
ENSBTAG00000001835	2518.85	3363.88	-0.41736	0.33604	1	FALSE
ENSBTAG00000001836	17.9208	17.5316	0.031676	0.9285	1	FALSE
ENSBTAG00000001838	16.5057	10.4285	0.66243	0.282	1	FALSE
ENSBTAG00000001839	1385.8	1394.06	-0.0085738	0.9878	1	FALSE
ENSBTAG00000001840	980.362	856.358	0.1951	0.58237	1	FALSE
ENSBTAG00000001842	642.984	345.077	0.89787	0.2843	1	FALSE
ENSBTAG00000001843	1275.03	992.757	0.36101	0.32506	1	FALSE
ENSBTAG00000001844	594.78	620.878	-0.061954	0.71775	1	FALSE
ENSBTAG00000001845	0.895471	0.473135	0.9204	0.81176	1	FALSE
ENSBTAG00000001847	225.739	198.658	0.18436	0.58772	1	FALSE
ENSBTAG00000001848	380.694	313.759	0.27897	0.45058	1	FALSE
ENSBTAG00000001851	2.09374	1.60391	0.38449	0.9336	1	FALSE
ENSBTAG00000001852	866.2	631.891	0.45502	0.18118	1	FALSE
ENSBTAG00000001854	928.434	887.15	0.065621	0.85384	1	FALSE
ENSBTAG00000001855	1041.48	733.85	0.50507	0.33682	1	FALSE
ENSBTAG00000001856	1130.09	1061.31	0.090583	0.83057	1	FALSE
ENSBTAG00000001857	177.207	259.757	-0.55173	0.099394	1	FALSE
ENSBTAG00000001858	224.205	127.852	0.81035	0.30481	1	FALSE
ENSBTAG00000001861	604.626	591.019	0.032837	0.91832	1	FALSE
ENSBTAG00000001862	105.872	79.995	0.40434	0.63695	1	FALSE
ENSBTAG00000001864	86.7603	57.7634	0.58688	0.38367	1	FALSE
ENSBTAG00000001865	30.346	18.0862	0.74662	0.39575	1	FALSE
ENSBTAG00000001866	3.60894	2.87766	0.32668	0.95052	1	FALSE
ENSBTAG00000001867	362.867	524.45	-0.53136	0.11451	1	FALSE
ENSBTAG00000001868	1884.09	466.698	2.0133	0.32301	1	FALSE
ENSBTAG00000001870	1.41769	1.13042	0.32668	1	1	FALSE
ENSBTAG00000001871	2.06411	0.327291	2.6569	0.31115	1	FALSE
ENSBTAG00000001872	227.036	210.732	0.10751	0.78352	1	FALSE
ENSBTAG00000001873	0	0	NA	NA	NA	NA
ENSBTAG00000001874	131.838	155.957	-0.24239	0.47368	1	FALSE
ENSBTAG00000001877	40.9286	38.9746	0.070578	0.88674	1	FALSE
ENSBTAG00000001879	482.929	477.432	0.016515	0.80306	1	FALSE
ENSBTAG00000001880	0	0	NA	NA	NA	NA
ENSBTAG00000001881	33.7423	12.645	1.416	0.20588	1	FALSE
ENSBTAG00000001882	131.345	150.16	-0.19314	0.81731	1	FALSE
ENSBTAG00000001885	291.952	328.376	-0.16962	0.58649	1	FALSE
ENSBTAG00000001886	123.996	114.24	0.11823	0.68403	1	FALSE
ENSBTAG00000001887	115.849	106.799	0.11734	0.68194	1	FALSE
ENSBTAG00000001888	1614.11	1814.15	-0.16855	0.70964	1	FALSE
ENSBTAG00000001889	144.17	134.451	0.10069	0.77865	1	FALSE
ENSBTAG00000001890	267.946	311.839	-0.21886	0.5961	1	FALSE
ENSBTAG00000001892	137.199	123.082	0.15665	0.64436	1	FALSE
ENSBTAG00000001893	0.349766	0	Inf	0.76024	1	FALSE
ENSBTAG00000001894	360.633	334.292	0.10942	0.73388	1	FALSE
ENSBTAG00000001895	237.594	187.424	0.34219	0.3141	1	FALSE
ENSBTAG00000001898	216.352	170.775	0.34129	0.57592	1	FALSE
ENSBTAG00000001899	0	0	NA	NA	NA	NA
ENSBTAG00000001900	38.7545	27.9973	0.46908	0.29035	1	FALSE
ENSBTAG00000001901	0.143846	0.327291	-1.186	1	1	FALSE
ENSBTAG00000001902	496.213	465.753	0.091392	0.80415	1	FALSE
ENSBTAG00000001903	2.79517	6.98532	-1.3214	0.15438	1	FALSE
ENSBTAG00000001904	964.76	930.996	0.051396	0.95179	1	FALSE
ENSBTAG00000001906	465.038	480.821	-0.048152	0.92057	1	FALSE
ENSBTAG00000001908	1153.89	699.44	0.72223	0.192	1	FALSE
ENSBTAG00000001911	0.592981	3.23836	-2.4492	0.094042	1	FALSE
ENSBTAG00000001912	0.36513	0.164776	1.1479	0.96574	1	FALSE
ENSBTAG00000001915	0	0	NA	NA	NA	NA
ENSBTAG00000001917	2.19185	1.56089	0.48978	0.90723	1	FALSE
ENSBTAG00000001918	1.87578	0.654974	1.518	0.44382	1	FALSE
ENSBTAG00000001919	121.723	124.027	-0.027057	0.90439	1	FALSE
ENSBTAG00000001920	14.6482	18.2888	-0.32023	0.64024	1	FALSE
ENSBTAG00000001922	426.564	390.483	0.1275	0.814	1	FALSE
ENSBTAG00000001925	0	0	NA	NA	NA	NA
ENSBTAG00000001926	2880	2673.16	0.10752	0.75418	1	FALSE
ENSBTAG00000001927	21.0103	14.7015	0.51513	0.39061	1	FALSE
ENSBTAG00000001928	3979.77	4401.12	-0.14519	0.59817	1	FALSE
ENSBTAG00000001931	1484.3	1395.56	0.08893	0.86422	1	FALSE
ENSBTAG00000001932	3348.19	2450.76	0.45015	0.38593	1	FALSE
ENSBTAG00000001933	2408.24	2126.51	0.17949	0.63736	1	FALSE
ENSBTAG00000001936	1037.69	227.123	2.1918	0.16672	1	FALSE
ENSBTAG00000001937	814.882	715.608	0.18742	0.63237	1	FALSE
ENSBTAG00000001938	115.541	111.284	0.054163	0.93637	1	FALSE
ENSBTAG00000001939	749.121	681.946	0.13554	0.67387	1	FALSE
ENSBTAG00000001941	464.391	284.421	0.70731	0.31763	1	FALSE
ENSBTAG00000001942	391.38	446.931	-0.19148	0.67152	1	FALSE
ENSBTAG00000001945	87.2183	124.855	-0.51755	0.38448	1	FALSE
ENSBTAG00000001947	37.4924	25.0005	0.58464	0.21023	1	FALSE
ENSBTAG00000001948	1204.67	1079.46	0.15833	0.69856	1	FALSE
ENSBTAG00000001949	128.341	135.092	-0.073958	0.89075	1	FALSE
ENSBTAG00000001950	104.358	103.556	0.01113	0.91617	1	FALSE
ENSBTAG00000001952	5.43425	0.611845	3.1508	0.01234	1	FALSE
ENSBTAG00000001956	99.6223	74.3398	0.42233	0.26209	1	FALSE
ENSBTAG00000001957	123.825	114.62	0.11144	0.78773	1	FALSE
ENSBTAG00000001959	1.19502	0.891796	0.42225	1	1	FALSE
ENSBTAG00000001961	366.938	603.803	-0.71854	0.042249	1	FALSE
ENSBTAG00000001962	610.681	544.578	0.16528	0.66421	1	FALSE
ENSBTAG00000001965	0.182565	0	Inf	0.98094	1	FALSE
ENSBTAG00000001966	3115.32	2453.16	0.34474	0.76816	1	FALSE
ENSBTAG00000001968	678.51	570.142	0.25105	0.61259	1	FALSE
ENSBTAG00000001969	7.05444	3.999	0.81889	0.25257	1	FALSE
ENSBTAG00000001975	7.42661	12.0324	-0.69615	0.2712	1	FALSE
ENSBTAG00000001976	0	0	NA	NA	NA	NA
ENSBTAG00000001977	709.766	713.202	-0.0069682	0.93497	1	FALSE
ENSBTAG00000001979	2.15087	0.325815	2.7228	0.42899	1	FALSE
ENSBTAG00000001981	16.7059	43.5028	-1.3807	0.031855	1	FALSE
ENSBTAG00000001983	137.166	160.725	-0.22867	0.55236	1	FALSE
ENSBTAG00000001985	34.3008	40.4463	-0.23777	0.50082	1	FALSE
ENSBTAG00000001987	2228.91	2577.27	-0.20951	0.53649	1	FALSE
ENSBTAG00000001988	3195.65	3445.29	-0.10851	0.71819	1	FALSE
ENSBTAG00000001992	254.567	248.012	0.037633	0.93219	1	FALSE
ENSBTAG00000001994	0.167201	0	Inf	0.98094	1	FALSE
ENSBTAG00000001996	3492.85	3004.29	0.21738	0.55214	1	FALSE
ENSBTAG00000001997	0.880365	7.38304	-3.068	0.059572	1	FALSE
ENSBTAG00000001998	0.182565	0.164776	0.1479	1	1	FALSE
ENSBTAG00000001999	204.196	222.467	-0.12364	0.76882	1	FALSE
ENSBTAG00000002000	409.72	320.412	0.35471	0.35724	1	FALSE
ENSBTAG00000002001	1.81318	1.30808	0.47107	0.68993	1	FALSE
ENSBTAG00000002002	138.46	146.981	-0.086167	0.82153	1	FALSE
ENSBTAG00000002004	436.941	342.13	0.3529	0.31311	1	FALSE
ENSBTAG00000002006	5060.43	6609.69	-0.38532	0.46137	1	FALSE
ENSBTAG00000002007	4.86225	4.00327	0.28045	0.76754	1	FALSE
ENSBTAG00000002008	0	0	NA	NA	NA	NA
ENSBTAG00000002009	0.19683	0.490591	-1.3176	0.8668	1	FALSE
ENSBTAG00000002010	1183.13	1138.45	0.055534	0.89416	1	FALSE
ENSBTAG00000002011	5.41554	4.02412	0.42843	0.71084	1	FALSE
ENSBTAG00000002012	996.345	921.277	0.11301	0.7747	1	FALSE
ENSBTAG00000002014	1590.81	1751.75	-0.13904	0.67357	1	FALSE
ENSBTAG00000002015	31.2933	34.8843	-0.15672	0.86262	1	FALSE
ENSBTAG00000002016	0	0	NA	NA	NA	NA
ENSBTAG00000002018	6533.08	6381.72	0.033818	0.9937	1	FALSE
ENSBTAG00000002019	1.6888	3.40741	-1.0127	0.46717	1	FALSE
ENSBTAG00000002020	53.2204	84.1658	-0.66125	0.12794	1	FALSE
ENSBTAG00000002021	155.82	157.627	-0.016636	0.93042	1	FALSE
ENSBTAG00000002023	13.4609	37.6969	-1.4857	0.24426	1	FALSE
ENSBTAG00000002024	0	0	NA	NA	NA	NA
ENSBTAG00000002025	125.589	109.083	0.20329	0.69981	1	FALSE
ENSBTAG00000002026	16342.7	16219.1	0.010947	0.98091	1	FALSE
ENSBTAG00000002027	269.695	250.982	0.10374	0.99781	1	FALSE
ENSBTAG00000002028	335.9	433.876	-0.36925	0.32397	1	FALSE
ENSBTAG00000002029	0	0	NA	NA	NA	NA
ENSBTAG00000002030	759.461	220.993	1.781	0.52476	1	FALSE
ENSBTAG00000002033	97.0238	93.4637	0.053932	0.84801	1	FALSE
ENSBTAG00000002034	39.6615	26.8827	0.56106	0.22026	1	FALSE
ENSBTAG00000002035	45.8733	61.9074	-0.43246	0.47251	1	FALSE
ENSBTAG00000002036	304.778	244.789	0.31622	0.51924	1	FALSE
ENSBTAG00000002037	145.531	156.577	-0.10554	0.79311	1	FALSE
ENSBTAG00000002038	15355.3	15840	-0.044835	0.79662	1	FALSE
ENSBTAG00000002039	1116.87	1310.27	-0.23041	0.48559	1	FALSE
ENSBTAG00000002041	408.825	509.546	-0.31773	0.37882	1	FALSE
ENSBTAG00000002042	1163.67	1106.56	0.072597	0.93789	1	FALSE
ENSBTAG00000002043	0	0	NA	NA	NA	NA
ENSBTAG00000002044	373.837	255.561	0.54875	0.15095	1	FALSE
ENSBTAG00000002045	1168.07	980.43	0.25265	0.50079	1	FALSE
ENSBTAG00000002046	300.214	251.583	0.25496	0.55581	1	FALSE
ENSBTAG00000002048	955.041	1093.23	-0.19496	0.66242	1	FALSE
ENSBTAG00000002049	2961.53	1968.88	0.58897	0.1746	1	FALSE
ENSBTAG00000002050	67.0664	67.4611	-0.0084659	0.94465	1	FALSE
ENSBTAG00000002051	1453.11	1561.13	-0.10345	0.69143	1	FALSE
ENSBTAG00000002052	2352.21	2152.81	0.12779	0.96701	1	FALSE
ENSBTAG00000002055	239.163	269.538	-0.17249	0.60695	1	FALSE
ENSBTAG00000002056	64.2056	57.7579	0.15268	0.75629	1	FALSE
ENSBTAG00000002058	177.776	136.504	0.38111	0.30289	1	FALSE
ENSBTAG00000002059	272.544	309.037	-0.18129	0.6503	1	FALSE
ENSBTAG00000002060	14644.8	15735.2	-0.10361	0.69427	1	FALSE
ENSBTAG00000002062	101.047	64.9059	0.6386	0.24334	1	FALSE
ENSBTAG00000002065	2.0359	4.49966	-1.1441	0.30021	1	FALSE
ENSBTAG00000002066	0	0.162907	#NAME?	1	1	FALSE
ENSBTAG00000002068	15254.1	12900.3	0.24179	0.48487	1	FALSE
ENSBTAG00000002069	8670.52	9170.67	-0.080909	0.8978	1	FALSE
ENSBTAG00000002070	9.28319	6.21259	0.57943	0.367	1	FALSE
ENSBTAG00000002071	0	0	NA	NA	NA	NA
ENSBTAG00000002072	662.231	615.83	0.1048	0.78501	1	FALSE
ENSBTAG00000002073	398.515	347.855	0.19615	0.53353	1	FALSE
ENSBTAG00000002075	211.402	26.7538	2.9822	0.16208	1	FALSE
ENSBTAG00000002076	158.052	104.967	0.59046	0.090931	1	FALSE
ENSBTAG00000002078	1571.17	1609	-0.034325	0.89834	1	FALSE
ENSBTAG00000002080	5050.78	5185.8	-0.038061	0.98339	1	FALSE
ENSBTAG00000002081	21.929	19.1359	0.19656	0.95437	1	FALSE
ENSBTAG00000002082	8831.41	7596.9	0.21723	0.64173	1	FALSE
ENSBTAG00000002083	630.001	737.061	-0.22643	0.56974	1	FALSE
ENSBTAG00000002084	55.8669	97.4478	-0.80264	0.26762	1	FALSE
ENSBTAG00000002085	0	0.162116	#NAME?	1	1	FALSE
ENSBTAG00000002086	1061.01	1199.47	-0.17696	0.6613	1	FALSE
ENSBTAG00000002087	0	0.324232	#NAME?	0.82159	1	FALSE
ENSBTAG00000002088	0	0	NA	NA	NA	NA
ENSBTAG00000002089	4.84173	11.254	-1.2168	0.30573	1	FALSE
ENSBTAG00000002090	355.709	406.451	-0.19238	0.51806	1	FALSE
ENSBTAG00000002092	9354.82	17529.9	-0.90604	0.03353	1	FALSE
ENSBTAG00000002094	1353.19	963.723	0.48968	0.30881	1	FALSE
ENSBTAG00000002095	812.76	838.71	-0.045342	0.80866	1	FALSE
ENSBTAG00000002096	933.026	845.323	0.14242	0.63444	1	FALSE
ENSBTAG00000002097	0.547987	0.475795	0.2038	1	1	FALSE
ENSBTAG00000002098	1517.7	1012.82	0.58351	0.15828	1	FALSE
ENSBTAG00000002099	0	0.715075	#NAME?	0.45971	1	FALSE
ENSBTAG00000002100	7.8005	12.4144	-0.67037	0.21928	1	FALSE
ENSBTAG00000002101	610.594	569.12	0.10148	0.80914	1	FALSE
ENSBTAG00000002103	308.88	339.038	-0.1344	0.74537	1	FALSE
ENSBTAG00000002104	57.0251	40.0135	0.51111	0.56547	1	FALSE
ENSBTAG00000002105	2702.4	2280.88	0.24465	0.46566	1	FALSE
ENSBTAG00000002107	1537.57	1693.43	-0.1393	0.54519	1	FALSE
ENSBTAG00000002108	4712.59	4897.46	-0.055513	0.82798	1	FALSE
ENSBTAG00000002110	0.36513	0.147373	1.3089	0.9656	1	FALSE
ENSBTAG00000002112	283.12	253.214	0.16106	0.55099	1	FALSE
ENSBTAG00000002113	60.2341	40.9618	0.5563	0.17666	1	FALSE
ENSBTAG00000002115	21.1843	26.5238	-0.32429	0.42087	1	FALSE
ENSBTAG00000002116	572.732	576.699	-0.0099567	0.9467	1	FALSE
ENSBTAG00000002117	15.6214	23.2645	-0.57461	0.30021	1	FALSE
ENSBTAG00000002121	790.398	648.602	0.28525	0.41558	1	FALSE
ENSBTAG00000002122	83.3982	62.8021	0.4092	0.29319	1	FALSE
ENSBTAG00000002123	0.167201	1.29628	-2.9547	0.34379	1	FALSE
ENSBTAG00000002125	158.255	107.727	0.55487	0.1451	1	FALSE
ENSBTAG00000002126	303.472	260.457	0.22052	0.54404	1	FALSE
ENSBTAG00000002127	646.604	611.116	0.081435	0.79301	1	FALSE
ENSBTAG00000002128	583.068	526.333	0.14769	0.69218	1	FALSE
ENSBTAG00000002129	80.5755	147.9	-0.87621	0.12829	1	FALSE
ENSBTAG00000002130	2112.89	1889.2	0.16144	0.6799	1	FALSE
ENSBTAG00000002132	0.322269	0	Inf	0.76984	1	FALSE
ENSBTAG00000002134	0.36513	0.635082	-0.79853	0.90328	1	FALSE
ENSBTAG00000002135	14.0992	18.785	-0.41396	0.53597	1	FALSE
ENSBTAG00000002136	72.1859	78.2758	-0.11685	0.82467	1	FALSE
ENSBTAG00000002137	517.035	490.565	0.075818	0.86736	1	FALSE
ENSBTAG00000002138	25.388	7.52089	1.7552	0.33208	1	FALSE
ENSBTAG00000002139	0	0.162907	#NAME?	1	1	FALSE
ENSBTAG00000002140	0	0	NA	NA	NA	NA
ENSBTAG00000002143	16.6247	20.221	-0.28253	0.57855	1	FALSE
ENSBTAG00000002144	707.521	509.391	0.474	0.34771	1	FALSE
ENSBTAG00000002145	8.69991	11.8541	-0.44632	0.53914	1	FALSE
ENSBTAG00000002147	304.872	286.1	0.091684	0.70426	1	FALSE
ENSBTAG00000002148	580.358	771.65	-0.411	0.25483	1	FALSE
ENSBTAG00000002150	0	0	NA	NA	NA	NA
ENSBTAG00000002151	0.598739	1.44843	-1.2745	0.66726	1	FALSE
ENSBTAG00000002154	3.38278	5.12473	-0.59927	0.59526	1	FALSE
ENSBTAG00000002157	2.68451	4.14773	-0.62766	0.68559	1	FALSE
ENSBTAG00000002158	0	0	NA	NA	NA	NA
ENSBTAG00000002163	6.11374	8.5198	-0.47876	0.54516	1	FALSE
ENSBTAG00000002164	1.69905	1.46702	0.21183	1	1	FALSE
ENSBTAG00000002166	0	0.163645	#NAME?	1	1	FALSE
ENSBTAG00000002167	0	0	NA	NA	NA	NA
ENSBTAG00000002169	0.427171	1.12539	-1.3975	0.5616	1	FALSE
ENSBTAG00000002170	483.205	404.22	0.2575	0.47099	1	FALSE
ENSBTAG00000002171	147.858	159.978	-0.11366	0.82183	1	FALSE
ENSBTAG00000002174	178	174.808	0.026103	0.96335	1	FALSE
ENSBTAG00000002175	713.004	666.11	0.098149	0.69769	1	FALSE
ENSBTAG00000002176	1381.87	1414.37	-0.033544	0.8697	1	FALSE
ENSBTAG00000002177	72.3264	128.354	-0.82754	0.10415	1	FALSE
ENSBTAG00000002178	3429.06	3284.99	0.061925	0.83275	1	FALSE
ENSBTAG00000002179	124.211	115.694	0.10248	0.8164	1	FALSE
ENSBTAG00000002180	1.00288	1.23179	-0.2966	0.97889	1	FALSE
ENSBTAG00000002181	152.184	156.394	-0.039371	0.90175	1	FALSE
ENSBTAG00000002182	715.228	642.446	0.15483	0.71525	1	FALSE
ENSBTAG00000002184	9.42952	3.50324	1.4285	0.56901	1	FALSE
ENSBTAG00000002185	392.272	329.263	0.25261	0.50919	1	FALSE
ENSBTAG00000002186	483.766	478.139	0.016878	0.98399	1	FALSE
ENSBTAG00000002187	3846.86	3585.08	0.10167	0.67782	1	FALSE
ENSBTAG00000002188	11.6529	4.6636	1.3212	0.10589	1	FALSE
ENSBTAG00000002189	277.183	277.508	-0.0016897	0.98098	1	FALSE
ENSBTAG00000002190	562.25	649.474	-0.20806	0.67857	1	FALSE
ENSBTAG00000002191	1140.22	542.262	1.0722	0.029762	1	FALSE
ENSBTAG00000002192	14.9662	12.06	0.31148	0.66372	1	FALSE
ENSBTAG00000002194	270.121	295.182	-0.128	0.7461	1	FALSE
ENSBTAG00000002196	781.056	670.346	0.22052	0.55377	1	FALSE
ENSBTAG00000002199	1.70425	4.01126	-1.2349	0.35522	1	FALSE
ENSBTAG00000002201	129.761	116.258	0.15853	0.61625	1	FALSE
ENSBTAG00000002202	567.011	608.771	-0.10252	0.80147	1	FALSE
ENSBTAG00000002203	4726.68	3381.3	0.48325	0.27503	1	FALSE
ENSBTAG00000002204	0	0.961012	#NAME?	0.30975	1	FALSE
ENSBTAG00000002205	0.380786	1.81853	-2.2557	0.25621	1	FALSE
ENSBTAG00000002206	0.668803	0.143015	2.2254	0.64822	1	FALSE
ENSBTAG00000002209	1547.07	1517.76	0.027587	0.9832	1	FALSE
ENSBTAG00000002210	1830.2	1794.29	0.028588	0.89578	1	FALSE
ENSBTAG00000002211	1503.1	1617.18	-0.10554	0.68555	1	FALSE
ENSBTAG00000002214	0.36513	0.81058	-1.1505	0.78268	1	FALSE
ENSBTAG00000002215	4142.32	6166.05	-0.57391	0.24489	1	FALSE
ENSBTAG00000002216	0.161134	0.294747	-0.87121	1	1	FALSE
ENSBTAG00000002219	476.39	455.447	0.06486	0.9863	1	FALSE
ENSBTAG00000002220	1404.01	1276.37	0.1375	0.61317	1	FALSE
ENSBTAG00000002223	386.127	365.391	0.079637	0.82027	1	FALSE
ENSBTAG00000002224	206.042	213.642	-0.052259	0.97527	1	FALSE
ENSBTAG00000002226	400.202	352.906	0.18144	0.58541	1	FALSE
ENSBTAG00000002227	369.652	270.235	0.45196	0.24192	1	FALSE
ENSBTAG00000002231	0	0	NA	NA	NA	NA
ENSBTAG00000002232	68.0085	64.747	0.070902	0.79472	1	FALSE
ENSBTAG00000002233	414.23	534.339	-0.36732	0.24881	1	FALSE
ENSBTAG00000002236	2705.7	2459.63	0.13756	0.72889	1	FALSE
ENSBTAG00000002238	1162.92	977.68	0.25032	0.51477	1	FALSE
ENSBTAG00000002240	19.7527	24.4738	-0.30918	0.58828	1	FALSE
ENSBTAG00000002242	355.476	349.659	0.023803	0.97876	1	FALSE
ENSBTAG00000002243	400.881	373.065	0.10375	0.81473	1	FALSE
ENSBTAG00000002245	0.161134	0.429045	-1.4129	0.8807	1	FALSE
ENSBTAG00000002247	1.53569	0.28603	2.4247	0.37547	1	FALSE
ENSBTAG00000002248	29.6202	39.1238	-0.40146	0.30758	1	FALSE
ENSBTAG00000002249	54.7152	53.6788	0.027591	0.9316	1	FALSE
ENSBTAG00000002251	14.2814	8.9262	0.67802	0.24759	1	FALSE
ENSBTAG00000002252	0	0.162907	#NAME?	1	1	FALSE
ENSBTAG00000002253	1.55877	1.60107	-0.038624	1	1	FALSE
ENSBTAG00000002255	0	0	NA	NA	NA	NA
ENSBTAG00000002256	203.383	180.099	0.17541	0.66975	1	FALSE
ENSBTAG00000002257	28.6698	26.334	0.12261	0.6899	1	FALSE
ENSBTAG00000002258	1211.29	1243.7	-0.0381	0.93557	1	FALSE
ENSBTAG00000002259	28.0274	29.5719	-0.077391	0.8253	1	FALSE
ENSBTAG00000002260	570.24	500.75	0.18748	0.61121	1	FALSE
ENSBTAG00000002261	0	0.162116	#NAME?	1	1	FALSE
ENSBTAG00000002266	123.539	127.226	-0.04242	0.92106	1	FALSE
ENSBTAG00000002267	1217.37	1074.75	0.17977	0.61062	1	FALSE
ENSBTAG00000002271	338.525	337.89	0.0027069	0.95242	1	FALSE
ENSBTAG00000002272	273.401	245.977	0.15249	0.60371	1	FALSE
ENSBTAG00000002273	0	0	NA	NA	NA	NA
ENSBTAG00000002275	743.755	640.769	0.21502	0.54614	1	FALSE
ENSBTAG00000002277	583.481	554.134	0.074448	0.86138	1	FALSE
ENSBTAG00000002278	32033.5	40688.2	-0.34503	0.51032	1	FALSE
ENSBTAG00000002279	1383.52	1270.13	0.12336	0.78178	1	FALSE
ENSBTAG00000002280	739.433	638.261	0.21227	0.54029	1	FALSE
ENSBTAG00000002281	35.5637	35.4586	0.004269	0.93651	1	FALSE
ENSBTAG00000002282	9336.42	8396.86	0.15302	0.63629	1	FALSE
ENSBTAG00000002283	451.167	519.206	-0.20264	0.51825	1	FALSE
ENSBTAG00000002284	0.357432	0.162907	1.1336	0.96566	1	FALSE
ENSBTAG00000002286	937.612	936.398	0.0018686	0.97465	1	FALSE
ENSBTAG00000002287	339.245	369.519	-0.12332	0.77899	1	FALSE
ENSBTAG00000002288	0	0	NA	NA	NA	NA
ENSBTAG00000002289	0	0	NA	NA	NA	NA
ENSBTAG00000002290	3.31399	0.899775	1.8809	0.28888	1	FALSE
ENSBTAG00000002291	10.8843	18.2777	-0.74783	0.16359	1	FALSE
ENSBTAG00000002292	884.409	850.122	0.057043	0.93349	1	FALSE
ENSBTAG00000002293	202.742	252.51	-0.31669	0.44092	1	FALSE
ENSBTAG00000002294	0.182565	0.65163	-1.8356	0.72683	1	FALSE
ENSBTAG00000002295	238.089	244.514	-0.038416	0.98488	1	FALSE
ENSBTAG00000002296	816.764	1033.7	-0.33983	0.34043	1	FALSE
ENSBTAG00000002297	4.84354	1.7358	1.4805	0.21824	1	FALSE
ENSBTAG00000002298	84.174	90.7932	-0.10921	0.90585	1	FALSE
ENSBTAG00000002299	79.4566	86.0228	-0.11455	0.7958	1	FALSE
ENSBTAG00000002300	0	0	NA	NA	NA	NA
ENSBTAG00000002302	2425.27	2507.88	-0.048324	0.97487	1	FALSE
ENSBTAG00000002303	1906.71	2414.63	-0.34072	0.34204	1	FALSE
ENSBTAG00000002305	172.157	114.421	0.58938	0.14751	1	FALSE
ENSBTAG00000002306	510.455	588.206	-0.20454	0.51837	1	FALSE
ENSBTAG00000002309	15.0395	22.0592	-0.55262	0.24851	1	FALSE
ENSBTAG00000002311	86.1542	54.6797	0.65592	0.15734	1	FALSE
ENSBTAG00000002313	294.215	333.197	-0.1795	0.74213	1	FALSE
ENSBTAG00000002315	380.706	348.498	0.12753	0.69609	1	FALSE
ENSBTAG00000002316	17.0223	16.1647	0.074573	0.84935	1	FALSE
ENSBTAG00000002317	925.607	796.934	0.21594	0.97088	1	FALSE
ENSBTAG00000002319	123.319	390.874	-1.6643	0.029581	1	FALSE
ENSBTAG00000002321	1278.7	984.364	0.37741	0.5355	1	FALSE
ENSBTAG00000002323	587.644	537.383	0.12899	0.68622	1	FALSE
ENSBTAG00000002326	6078.05	6901.42	-0.18328	0.7338	1	FALSE
ENSBTAG00000002327	420.01	385.236	0.12468	0.81975	1	FALSE
ENSBTAG00000002328	534.297	540.175	-0.015784	0.97361	1	FALSE
ENSBTAG00000002329	451.845	488.636	-0.11293	0.778	1	FALSE
ENSBTAG00000002330	0	0	NA	NA	NA	NA
ENSBTAG00000002331	35.7667	47.7704	-0.4175	0.58065	1	FALSE
ENSBTAG00000002332	246.505	211.657	0.21989	0.56002	1	FALSE
ENSBTAG00000002333	274.878	266.626	0.043974	0.9452	1	FALSE
ENSBTAG00000002335	0.508977	1.44026	-1.5007	0.56289	1	FALSE
ENSBTAG00000002336	101.106	142.17	-0.49175	0.19766	1	FALSE
ENSBTAG00000002340	480.311	358.006	0.42399	0.19821	1	FALSE
ENSBTAG00000002341	2230.55	2315.89	-0.054165	0.90711	1	FALSE
ENSBTAG00000002344	951.554	1055.49	-0.14956	0.53028	1	FALSE
ENSBTAG00000002345	1291.69	1326.2	-0.03804	0.87546	1	FALSE
ENSBTAG00000002346	1046.72	1340.32	-0.3567	0.381	1	FALSE
ENSBTAG00000002347	552.177	659.526	-0.2563	0.43314	1	FALSE
ENSBTAG00000002348	101.723	193.344	-0.92653	0.079619	1	FALSE
ENSBTAG00000002349	1.56118	3.80555	-1.2855	0.29487	1	FALSE
ENSBTAG00000002350	1600.57	1401.71	0.19139	0.87763	1	FALSE
ENSBTAG00000002352	1715.1	1833.93	-0.096649	0.75473	1	FALSE
ENSBTAG00000002354	0.97186	2.07098	-1.0915	0.58358	1	FALSE
ENSBTAG00000002355	0	0	NA	NA	NA	NA
ENSBTAG00000002356	177.133	174.073	0.02514	0.89393	1	FALSE
ENSBTAG00000002357	360.974	397.171	-0.13787	0.67714	1	FALSE
ENSBTAG00000002361	85	89.5101	-0.074588	0.90406	1	FALSE
ENSBTAG00000002362	3074.12	1564.35	0.97461	0.1694	1	FALSE
ENSBTAG00000002363	118.711	119.42	-0.008591	0.96236	1	FALSE
ENSBTAG00000002367	1115.28	896.495	0.31504	0.45971	1	FALSE
ENSBTAG00000002368	204.434	156.47	0.38575	0.35871	1	FALSE
ENSBTAG00000002369	0.182565	0	Inf	0.98094	1	FALSE
ENSBTAG00000002370	122.827	142.122	-0.2105	0.63111	1	FALSE
ENSBTAG00000002374	300.122	244.991	0.29282	0.51421	1	FALSE
ENSBTAG00000002376	432.859	422.199	0.035974	1	1	FALSE
ENSBTAG00000002377	1310.25	1190.17	0.13868	0.74821	1	FALSE
ENSBTAG00000002378	13199.3	12497.4	0.078836	0.87852	1	FALSE
ENSBTAG00000002380	0	0.327684	#NAME?	0.82029	1	FALSE
ENSBTAG00000002381	1419.92	1459.29	-0.039459	0.88619	1	FALSE
ENSBTAG00000002382	209.199	204.203	0.034871	0.82522	1	FALSE
ENSBTAG00000002385	94.8443	119.437	-0.33261	0.3772	1	FALSE
ENSBTAG00000002389	872.947	804.919	0.11705	0.76232	1	FALSE
ENSBTAG00000002390	10.3218	19.1216	-0.88951	0.13531	1	FALSE
ENSBTAG00000002391	1589.81	1563.95	0.023664	0.97697	1	FALSE
ENSBTAG00000002392	974.07	1482.32	-0.60576	0.14141	1	FALSE
ENSBTAG00000002393	1271.41	1269.79	0.0018378	0.9833	1	FALSE
ENSBTAG00000002394	636.625	593.342	0.10158	0.814	1	FALSE
ENSBTAG00000002395	365.571	345.507	0.081439	0.76256	1	FALSE
ENSBTAG00000002398	98.5078	84.0867	0.22836	0.56571	1	FALSE
ENSBTAG00000002401	3.85415	4.25297	-0.14206	0.86773	1	FALSE
ENSBTAG00000002402	2799.8	2306.44	0.27966	0.43431	1	FALSE
ENSBTAG00000002404	1156.46	934.108	0.30805	0.37448	1	FALSE
ENSBTAG00000002407	3.56711	1.2094	1.5605	0.33393	1	FALSE
ENSBTAG00000002408	15.115	17.3839	-0.20177	0.78958	1	FALSE
ENSBTAG00000002411	5399.83	4846.02	0.15611	0.65269	1	FALSE
ENSBTAG00000002412	766.023	620.649	0.30361	0.40779	1	FALSE
ENSBTAG00000002413	563.973	551.745	0.031626	0.9925	1	FALSE
ENSBTAG00000002414	3.25947	5.31718	-0.70602	0.47428	1	FALSE
ENSBTAG00000002415	1175.84	1175.21	0.00078035	0.96043	1	FALSE
ENSBTAG00000002416	78.9425	89.4974	-0.18104	0.78208	1	FALSE
ENSBTAG00000002417	98.3671	94.6298	0.05588	0.87718	1	FALSE
ENSBTAG00000002418	159.359	199.094	-0.32117	0.40049	1	FALSE
ENSBTAG00000002419	219.031	213.79	0.03494	0.83645	1	FALSE
ENSBTAG00000002422	582.881	614.067	-0.075196	0.78006	1	FALSE
ENSBTAG00000002423	745.154	653.093	0.19025	0.53358	1	FALSE
ENSBTAG00000002425	19.9662	26.0093	-0.38147	0.55741	1	FALSE
ENSBTAG00000002427	0	0	NA	NA	NA	NA
ENSBTAG00000002428	324.095	292.853	0.14624	0.72259	1	FALSE
ENSBTAG00000002430	8.7091	10.5397	-0.27524	0.70964	1	FALSE
ENSBTAG00000002431	619.963	566.029	0.1313	0.69652	1	FALSE
ENSBTAG00000002432	121.582	129.148	-0.087085	0.88568	1	FALSE
ENSBTAG00000002434	458.13	385.577	0.24874	0.4898	1	FALSE
ENSBTAG00000002435	308.123	401.92	-0.3834	0.24341	1	FALSE
ENSBTAG00000002440	1513.05	1511.32	0.0016502	0.99257	1	FALSE
ENSBTAG00000002441	0.287692	0	Inf	0.78293	1	FALSE
ENSBTAG00000002444	390.254	543.36	-0.47749	0.52191	1	FALSE
ENSBTAG00000002445	155.998	205.954	-0.40079	0.24188	1	FALSE
ENSBTAG00000002446	0	0.143015	#NAME?	1	1	FALSE
ENSBTAG00000002447	69.4912	70.3477	-0.017673	1	1	FALSE
ENSBTAG00000002448	0.431538	0.294747	0.55001	0.95335	1	FALSE
ENSBTAG00000002450	64.7425	86.0426	-0.41034	0.49243	1	FALSE
ENSBTAG00000002451	47.235	56.7049	-0.26362	0.43139	1	FALSE
ENSBTAG00000002452	1759.59	1311.23	0.42432	0.25538	1	FALSE
ENSBTAG00000002454	185.47	205.173	-0.14565	0.67619	1	FALSE
ENSBTAG00000002455	149.126	168.362	-0.17504	0.67128	1	FALSE
ENSBTAG00000002457	1926.96	1873.69	0.040445	1	1	FALSE
ENSBTAG00000002458	381.034	376.041	0.019027	0.91796	1	FALSE
ENSBTAG00000002460	237.539	223.94	0.085051	0.8034	1	FALSE
ENSBTAG00000002462	315.861	264.415	0.25649	0.46785	1	FALSE
ENSBTAG00000002463	774.729	587.622	0.3988	0.38006	1	FALSE
ENSBTAG00000002464	55.15	24.5976	1.1648	0.20396	1	FALSE
ENSBTAG00000002467	921.945	718.298	0.3601	0.36398	1	FALSE
ENSBTAG00000002468	10124	9673.5	0.065665	0.98787	1	FALSE
ENSBTAG00000002469	2252.09	1809.43	0.31572	0.32677	1	FALSE
ENSBTAG00000002470	141.565	97.4048	0.5394	0.15713	1	FALSE
ENSBTAG00000002471	122.905	95.3349	0.36647	0.60236	1	FALSE
ENSBTAG00000002472	491.301	525.11	-0.096012	0.82151	1	FALSE
ENSBTAG00000002473	4222.74	4773.87	-0.17698	0.75486	1	FALSE
ENSBTAG00000002474	441.259	448.044	-0.022014	0.91832	1	FALSE
ENSBTAG00000002475	3291.68	2834.31	0.21583	0.59581	1	FALSE
ENSBTAG00000002476	393.644	395.589	-0.0071087	0.94925	1	FALSE
ENSBTAG00000002477	326.285	190.741	0.77452	0.1185	1	FALSE
ENSBTAG00000002478	33.6475	26.5458	0.34202	0.39234	1	FALSE
ENSBTAG00000002479	845.587	762.132	0.14991	0.68211	1	FALSE
ENSBTAG00000002480	216.067	185.558	0.21961	0.61145	1	FALSE
ENSBTAG00000002481	349.429	249.109	0.48822	0.39004	1	FALSE
ENSBTAG00000002483	9.7918	3.14644	1.6379	0.11702	1	FALSE
ENSBTAG00000002484	686.394	651.336	0.075636	0.91366	1	FALSE
ENSBTAG00000002485	24113.6	20778	0.21479	0.41204	1	FALSE
ENSBTAG00000002487	1089.94	952.338	0.1947	0.54759	1	FALSE
ENSBTAG00000002488	19.5297	10.1781	0.94021	0.10229	1	FALSE
ENSBTAG00000002489	0	0.162116	#NAME?	1	1	FALSE
ENSBTAG00000002490	1389.12	673.491	1.0444	0.19842	1	FALSE
ENSBTAG00000002492	337.363	170.347	0.98582	0.19366	1	FALSE
ENSBTAG00000002493	1907.16	1736.94	0.13487	0.66052	1	FALSE
ENSBTAG00000002495	2037.8	2271.19	-0.15644	0.66729	1	FALSE
ENSBTAG00000002497	3.1782	2.78529	0.19038	0.94067	1	FALSE
ENSBTAG00000002498	0	0	NA	NA	NA	NA
ENSBTAG00000002500	375.913	306.012	0.29681	0.47235	1	FALSE
ENSBTAG00000002501	1069.16	1000.08	0.096364	0.85073	1	FALSE
ENSBTAG00000002503	577.743	592.137	-0.035505	0.90086	1	FALSE
ENSBTAG00000002504	207.803	271.943	-0.38809	0.30456	1	FALSE
ENSBTAG00000002505	0	0.488722	#NAME?	0.64691	1	FALSE
ENSBTAG00000002507	11042.5	7725.12	0.51544	0.348	1	FALSE
ENSBTAG00000002508	23.6088	21.7771	0.11651	0.83393	1	FALSE
ENSBTAG00000002510	4395.79	4411.16	-0.0050373	0.95316	1	FALSE
ENSBTAG00000002512	201.997	189.34	0.093354	0.78532	1	FALSE
ENSBTAG00000002515	12.2745	7.80123	0.65389	0.37669	1	FALSE
ENSBTAG00000002516	449.6	460.293	-0.033913	0.88889	1	FALSE
ENSBTAG00000002518	0.757692	2.23433	-1.5602	0.33638	1	FALSE
ENSBTAG00000002520	619.143	649.966	-0.070093	0.84675	1	FALSE
ENSBTAG00000002522	51.5031	39.2979	0.39021	0.49166	1	FALSE
ENSBTAG00000002524	387.141	492.332	-0.34677	0.27959	1	FALSE
ENSBTAG00000002525	1120.05	1146.29	-0.03341	0.84471	1	FALSE
ENSBTAG00000002526	531.01	419.214	0.34105	0.39778	1	FALSE
ENSBTAG00000002527	282.437	243.587	0.2135	0.62124	1	FALSE
ENSBTAG00000002528	3417.83	3545.02	-0.052714	0.91356	1	FALSE
ENSBTAG00000002531	937.214	899.976	0.058491	0.81	1	FALSE
ENSBTAG00000002534	263.066	279.713	-0.088524	0.7792	1	FALSE
ENSBTAG00000002539	3133.44	3056.37	0.035926	0.95517	1	FALSE
ENSBTAG00000002542	1294.65	1074.23	0.26927	0.45048	1	FALSE
ENSBTAG00000002545	0	0.162907	#NAME?	1	1	FALSE
ENSBTAG00000002549	14002.4	14667.9	-0.06699	0.81903	1	FALSE
ENSBTAG00000002550	8.24477	7.90331	0.061024	0.91985	1	FALSE
ENSBTAG00000002551	687.648	590.956	0.21862	0.5834	1	FALSE
ENSBTAG00000002554	1987.4	1651.81	0.26683	0.40961	1	FALSE
ENSBTAG00000002555	5.88096	5.15439	0.19025	0.88696	1	FALSE
ENSBTAG00000002557	355.904	265.296	0.42389	0.25805	1	FALSE
ENSBTAG00000002559	0.19683	0	Inf	0.98094	1	FALSE
ENSBTAG00000002561	459.399	484.399	-0.076448	0.76076	1	FALSE
ENSBTAG00000002562	912.612	850.99	0.10086	0.92903	1	FALSE
ENSBTAG00000002563	892.667	710.828	0.32862	0.34172	1	FALSE
ENSBTAG00000002564	627.928	608.367	0.045658	0.91133	1	FALSE
ENSBTAG00000002565	1.91206	2.76223	-0.5307	0.75051	1	FALSE
ENSBTAG00000002566	1351.96	1114.65	0.27846	0.41806	1	FALSE
ENSBTAG00000002568	533.121	521.663	0.031346	0.97246	1	FALSE
ENSBTAG00000002570	337.886	306.649	0.13995	0.67677	1	FALSE
ENSBTAG00000002571	68.4451	66.1944	0.048236	0.92463	1	FALSE
ENSBTAG00000002573	692.922	762.063	-0.13722	0.74313	1	FALSE
ENSBTAG00000002574	3.77286	3.04956	0.30706	0.75728	1	FALSE
ENSBTAG00000002575	862.205	795.243	0.11664	0.7898	1	FALSE
ENSBTAG00000002576	5.72081	6.80699	-0.2508	0.83412	1	FALSE
ENSBTAG00000002578	2348.71	1773.37	0.40537	0.24472	1	FALSE
ENSBTAG00000002579	763.372	1025.83	-0.42633	0.19509	1	FALSE
ENSBTAG00000002580	4743.94	2945.19	0.68773	0.2693	1	FALSE
ENSBTAG00000002581	0.19683	3.27291	-4.0555	0.34482	1	FALSE
ENSBTAG00000002582	1.60234	1.25955	0.34727	0.82412	1	FALSE
ENSBTAG00000002583	3.68857	1.54014	1.26	0.34449	1	FALSE
ENSBTAG00000002585	496.065	407.876	0.2824	0.50258	1	FALSE
ENSBTAG00000002586	1015.95	1025.04	-0.012855	0.96399	1	FALSE
ENSBTAG00000002590	1022.99	1042.16	-0.026781	0.90972	1	FALSE
ENSBTAG00000002591	927.299	983.72	-0.085213	0.79765	1	FALSE
ENSBTAG00000002593	14.1993	7.50392	0.92011	0.097257	1	FALSE
ENSBTAG00000002594	173.069	205.893	-0.25055	0.49431	1	FALSE
ENSBTAG00000002595	0	0	NA	NA	NA	NA
ENSBTAG00000002596	173.386	202.888	-0.22669	0.56303	1	FALSE
ENSBTAG00000002599	23.8825	11.3959	1.0674	0.088099	1	FALSE
ENSBTAG00000002600	142.408	107.735	0.40255	0.2755	1	FALSE
ENSBTAG00000002603	1123.93	942.778	0.25356	0.49214	1	FALSE
ENSBTAG00000002604	0	0	NA	NA	NA	NA
ENSBTAG00000002605	151.121	217.287	-0.5239	0.13652	1	FALSE
ENSBTAG00000002606	201.512	191.734	0.071764	0.8148	1	FALSE
ENSBTAG00000002608	7154.44	6853.24	0.062053	0.78057	1	FALSE
ENSBTAG00000002609	0.90566	0	Inf	0.31805	1	FALSE
ENSBTAG00000002610	1128.14	619.35	0.86512	0.057722	1	FALSE
ENSBTAG00000002612	98.4015	78.1116	0.33314	0.36354	1	FALSE
ENSBTAG00000002613	33.0447	41.6456	-0.33374	0.60929	1	FALSE
ENSBTAG00000002614	151.663	153.531	-0.017657	0.95773	1	FALSE
ENSBTAG00000002615	128.551	143.995	-0.16368	0.7778	1	FALSE
ENSBTAG00000002616	0.839236	0.947454	-0.17498	1	1	FALSE
ENSBTAG00000002620	6.06172	11.2088	-0.88683	0.20619	1	FALSE
ENSBTAG00000002623	284.533	218.931	0.37812	0.24116	1	FALSE
ENSBTAG00000002624	214.109	234.698	-0.13246	0.80296	1	FALSE
ENSBTAG00000002625	508.284	431.241	0.23714	0.45109	1	FALSE
ENSBTAG00000002626	266.707	224.803	0.24659	0.42793	1	FALSE
ENSBTAG00000002627	337.889	308.148	0.13292	0.62216	1	FALSE
ENSBTAG00000002628	5227.8	5087.8	0.039162	0.86915	1	FALSE
ENSBTAG00000002629	9.34108	5.33362	0.80847	0.24234	1	FALSE
ENSBTAG00000002630	1442.76	1568.4	-0.12046	0.66578	1	FALSE
ENSBTAG00000002631	56.5327	63.5523	-0.16886	0.6982	1	FALSE
ENSBTAG00000002632	0	0	NA	NA	NA	NA
ENSBTAG00000002633	3130.31	2759.05	0.18213	0.63858	1	FALSE
ENSBTAG00000002634	1380.97	1448.83	-0.069201	0.79074	1	FALSE
ENSBTAG00000002635	17.4795	9.59305	0.8656	0.31743	1	FALSE
ENSBTAG00000002639	864.395	828.688	0.060863	0.87563	1	FALSE
ENSBTAG00000002640	789.248	720.103	0.13228	0.6148	1	FALSE
ENSBTAG00000002641	39.1742	21.5328	0.86337	0.070136	1	FALSE
ENSBTAG00000002642	0.167201	0.143015	0.22542	1	1	FALSE
ENSBTAG00000002643	1230.98	1139.89	0.11091	0.81449	1	FALSE
ENSBTAG00000002644	205.044	160.798	0.35068	0.30927	1	FALSE
ENSBTAG00000002645	614.442	606.567	0.01861	0.96438	1	FALSE
ENSBTAG00000002646	1871.88	1732.81	0.11137	0.71444	1	FALSE
ENSBTAG00000002647	145.479	195.683	-0.42771	0.23835	1	FALSE
ENSBTAG00000002648	14624.9	15071.3	-0.043378	0.83159	1	FALSE
ENSBTAG00000002650	999.323	1032.06	-0.046505	0.8689	1	FALSE
ENSBTAG00000002651	270.672	175.873	0.62201	0.3215	1	FALSE
ENSBTAG00000002654	831.85	751.273	0.14699	0.67846	1	FALSE
ENSBTAG00000002655	205.291	185.986	0.14248	0.59212	1	FALSE
ENSBTAG00000002657	1074.15	1055.8	0.024863	0.96441	1	FALSE
ENSBTAG00000002658	188.436	186.056	0.018336	0.9499	1	FALSE
ENSBTAG00000002660	52.5545	45.3002	0.21429	0.58584	1	FALSE
ENSBTAG00000002661	38.4383	54.0247	-0.49107	0.22944	1	FALSE
ENSBTAG00000002663	305.265	285.137	0.098408	0.77496	1	FALSE
ENSBTAG00000002664	10.023	15.6962	-0.64711	0.2922	1	FALSE
ENSBTAG00000002668	28.518	25.4672	0.16323	0.96244	1	FALSE
ENSBTAG00000002669	303.929	313.846	-0.046319	0.88618	1	FALSE
ENSBTAG00000002670	2186.71	2128.4	0.038993	0.81277	1	FALSE
ENSBTAG00000002673	194.183	191.908	0.017001	0.98794	1	FALSE
ENSBTAG00000002674	6.52416	1.90131	1.7788	0.076693	1	FALSE
ENSBTAG00000002675	0.161134	0.715075	-2.1498	0.6297	1	FALSE
ENSBTAG00000002676	1592.1	1460.16	0.1248	0.7824	1	FALSE
ENSBTAG00000002678	146.598	138.977	0.077014	0.90441	1	FALSE
ENSBTAG00000002679	0.143846	0	Inf	0.98093	1	FALSE
ENSBTAG00000002680	101.641	138.247	-0.44376	0.27931	1	FALSE
ENSBTAG00000002682	521.777	543.756	-0.059526	0.73916	1	FALSE
ENSBTAG00000002683	3609.56	4962.09	-0.45912	0.26123	1	FALSE
ENSBTAG00000002685	1267.6	1219.79	0.055471	0.90003	1	FALSE
ENSBTAG00000002686	0	0	NA	NA	NA	NA
ENSBTAG00000002687	188.688	254.236	-0.43017	0.19536	1	FALSE
ENSBTAG00000002688	457.51	476.392	-0.058348	0.88805	1	FALSE
ENSBTAG00000002689	225.414	222.285	0.020169	0.99646	1	FALSE
ENSBTAG00000002690	358.614	322.182	0.15456	0.6233	1	FALSE
ENSBTAG00000002691	1.88633	0.965993	0.9655	0.56511	1	FALSE
ENSBTAG00000002693	623.916	651.958	-0.063426	0.82048	1	FALSE
ENSBTAG00000002695	18.7143	11.9467	0.64754	0.24636	1	FALSE
ENSBTAG00000002697	2820.23	2844.41	-0.012317	0.90329	1	FALSE
ENSBTAG00000002698	727.133	725.614	0.0030172	0.99758	1	FALSE
ENSBTAG00000002699	904.631	848.95	0.091649	0.68984	1	FALSE
ENSBTAG00000002700	0	0	NA	NA	NA	NA
ENSBTAG00000002701	0.349766	0.294747	0.24691	1	1	FALSE
ENSBTAG00000002702	148.761	199.802	-0.42557	0.25393	1	FALSE
ENSBTAG00000002703	1290.62	1255.12	0.040235	0.88834	1	FALSE
ENSBTAG00000002704	353.942	322.216	0.13548	0.74161	1	FALSE
ENSBTAG00000002705	26.8086	20.5429	0.38405	0.61355	1	FALSE
ENSBTAG00000002706	222.8	187.552	0.24846	0.58865	1	FALSE
ENSBTAG00000002707	693.407	794.389	-0.19614	0.56507	1	FALSE
ENSBTAG00000002708	161.455	148.139	0.12418	0.75424	1	FALSE
ENSBTAG00000002709	1109.32	1288.37	-0.21587	0.52449	1	FALSE
ENSBTAG00000002710	19.5069	19.2759	0.01719	0.94552	1	FALSE
ENSBTAG00000002712	336.37	312.636	0.10556	0.81166	1	FALSE
ENSBTAG00000002714	2143.27	1339.95	0.67763	0.11699	1	FALSE
ENSBTAG00000002715	485.864	475.382	0.031467	0.93408	1	FALSE
ENSBTAG00000002716	515.778	563.518	-0.12771	0.74935	1	FALSE
ENSBTAG00000002717	0	1.63089	#NAME?	0.12331	1	FALSE
ENSBTAG00000002718	373.259	370.056	0.012435	0.95934	1	FALSE
ENSBTAG00000002719	47.3401	47.7104	-0.011242	0.93673	1	FALSE
ENSBTAG00000002720	498.656	429.864	0.21417	0.48365	1	FALSE
ENSBTAG00000002721	522.008	497.527	0.069295	0.73646	1	FALSE
ENSBTAG00000002724	4.21328	1.79245	1.233	0.30074	1	FALSE
ENSBTAG00000002725	118.658	131.887	-0.15249	0.74964	1	FALSE
ENSBTAG00000002726	603.2	568.095	0.086503	0.77739	1	FALSE
ENSBTAG00000002727	909.767	826.088	0.1392	0.70619	1	FALSE
ENSBTAG00000002728	1159.2	1094.34	0.08306	0.78265	1	FALSE
ENSBTAG00000002730	299.453	331.508	-0.14672	0.74792	1	FALSE
ENSBTAG00000002733	0	0	NA	NA	NA	NA
ENSBTAG00000002734	2854.29	3148.22	-0.14141	0.62775	1	FALSE
ENSBTAG00000002735	685.225	612.659	0.16149	0.73069	1	FALSE
ENSBTAG00000002736	779.631	884.381	-0.18188	0.59122	1	FALSE
ENSBTAG00000002737	26.5363	28.3109	-0.093388	0.73437	1	FALSE
ENSBTAG00000002738	806.315	783.829	0.040806	0.92188	1	FALSE
ENSBTAG00000002739	70.0755	69.9065	0.0034835	0.90489	1	FALSE
ENSBTAG00000002741	0	0	NA	NA	NA	NA
ENSBTAG00000002742	362.699	313.963	0.20818	0.45354	1	FALSE
ENSBTAG00000002743	488.343	432.062	0.17665	0.65751	1	FALSE
ENSBTAG00000002744	34.0984	30.1637	0.17689	0.67663	1	FALSE
ENSBTAG00000002745	1480.74	1310.73	0.17595	0.66863	1	FALSE
ENSBTAG00000002746	1670.23	1627.39	0.037484	0.87866	1	FALSE
ENSBTAG00000002747	472.508	502.98	-0.090161	0.79918	1	FALSE
ENSBTAG00000002748	742.672	688.946	0.10833	0.78297	1	FALSE
ENSBTAG00000002749	0	0.163645	#NAME?	1	1	FALSE
ENSBTAG00000002750	356.328	305.698	0.2211	0.51602	1	FALSE
ENSBTAG00000002751	12.9882	6.54505	0.98872	0.13406	1	FALSE
ENSBTAG00000002755	424.565	479.65	-0.176	0.67103	1	FALSE
ENSBTAG00000002756	30.7223	47.047	-0.61482	0.37696	1	FALSE
ENSBTAG00000002757	0	0	NA	NA	NA	NA
ENSBTAG00000002758	8812.43	10545.4	-0.259	0.58994	1	FALSE
ENSBTAG00000002763	2131.09	2227.25	-0.063671	0.82628	1	FALSE
ENSBTAG00000002764	302.86	329.45	-0.12141	0.74372	1	FALSE
ENSBTAG00000002765	0.844977	2.76037	-1.7079	0.38779	1	FALSE
ENSBTAG00000002767	99.2602	134.478	-0.43808	0.40592	1	FALSE
ENSBTAG00000002768	334.487	376.395	-0.1703	0.61178	1	FALSE
ENSBTAG00000002769	782.781	913.394	-0.22263	0.54842	1	FALSE
ENSBTAG00000002770	7150.89	6778.25	0.077212	0.88246	1	FALSE
ENSBTAG00000002772	5.4831	7.02009	-0.3565	0.64334	1	FALSE
ENSBTAG00000002773	11.1436	18.3077	-0.71623	0.25369	1	FALSE
ENSBTAG00000002774	2673.22	2325.03	0.20133	0.63238	1	FALSE
ENSBTAG00000002775	2.0457	2.63752	-0.36659	0.83234	1	FALSE
ENSBTAG00000002778	3411.55	3338.03	0.031432	0.92353	1	FALSE
ENSBTAG00000002779	0	0	NA	NA	NA	NA
ENSBTAG00000002781	23.2094	31.6468	-0.44735	0.41377	1	FALSE
ENSBTAG00000002782	1716.12	1462.12	0.23108	0.48118	1	FALSE
ENSBTAG00000002783	452.954	381.171	0.24893	0.35929	1	FALSE
ENSBTAG00000002784	782.596	643.1	0.28322	0.42397	1	FALSE
ENSBTAG00000002786	237.612	212.36	0.16209	0.74365	1	FALSE
ENSBTAG00000002788	24.1864	39.0767	-0.69211	0.10744	1	FALSE
ENSBTAG00000002791	2317.45	2341.55	-0.014921	0.98549	1	FALSE
ENSBTAG00000002792	316.468	352.615	-0.15603	0.66957	1	FALSE
ENSBTAG00000002795	518.9	462.027	0.16748	0.80765	1	FALSE
ENSBTAG00000002796	59.2274	114.867	-0.95562	0.022527	1	FALSE
ENSBTAG00000002798	584.642	520.836	0.16672	0.70326	1	FALSE
ENSBTAG00000002799	65.207	50.9941	0.3547	0.48398	1	FALSE
ENSBTAG00000002803	0.304981	0.163645	0.89815	0.96523	1	FALSE
ENSBTAG00000002804	10509.4	10225.2	0.039549	0.9853	1	FALSE
ENSBTAG00000002805	0	0	NA	NA	NA	NA
ENSBTAG00000002808	1094.69	904.074	0.27602	0.45473	1	FALSE
ENSBTAG00000002809	267.426	227.225	0.23502	0.61882	1	FALSE
ENSBTAG00000002810	559.738	541.285	0.048363	0.94113	1	FALSE
ENSBTAG00000002813	1501.3	1475.07	0.025421	0.88402	1	FALSE
ENSBTAG00000002816	384.25	404.512	-0.074139	0.70773	1	FALSE
ENSBTAG00000002817	362.103	396.973	-0.13264	0.61267	1	FALSE
ENSBTAG00000002820	1998.51	1844.42	0.11576	0.77779	1	FALSE
ENSBTAG00000002821	3098.3	4200.25	-0.439	0.31158	1	FALSE
ENSBTAG00000002822	7.73239	4.92985	0.64937	0.48705	1	FALSE
ENSBTAG00000002823	3897.94	3301.68	0.23951	0.47097	1	FALSE
ENSBTAG00000002824	19.4456	15.3496	0.34125	0.50028	1	FALSE
ENSBTAG00000002826	55.4341	62.363	-0.16992	0.82102	1	FALSE
ENSBTAG00000002827	464.595	367.886	0.33672	0.68259	1	FALSE
ENSBTAG00000002828	1758.06	1650.01	0.091507	0.82183	1	FALSE
ENSBTAG00000002829	2051.9	1889.78	0.11874	0.76296	1	FALSE
ENSBTAG00000002830	4043.75	4062.04	-0.0065121	0.9183	1	FALSE
ENSBTAG00000002833	358.216	343.124	0.062102	0.8992	1	FALSE
ENSBTAG00000002834	4809.2	2065.04	1.2196	0.26837	1	FALSE
ENSBTAG00000002835	1175.8	1314.68	-0.16107	0.56032	1	FALSE
ENSBTAG00000002836	329.971	359.006	-0.12167	0.76912	1	FALSE
ENSBTAG00000002837	256.634	324.168	-0.33703	0.3106	1	FALSE
ENSBTAG00000002842	44.8544	44.59	0.0085299	0.87226	1	FALSE
ENSBTAG00000002843	258.705	169.607	0.60911	0.081806	1	FALSE
ENSBTAG00000002844	144.288	137.402	0.070549	0.83844	1	FALSE
ENSBTAG00000002845	7.16876	6.60403	0.11838	1	1	FALSE
ENSBTAG00000002846	165.927	196.441	-0.24355	0.51835	1	FALSE
ENSBTAG00000002847	1171.84	816.928	0.5205	0.15067	1	FALSE
ENSBTAG00000002848	101.878	97.324	0.065968	0.84004	1	FALSE
ENSBTAG00000002849	2.63547	0.816751	1.6901	0.29554	1	FALSE
ENSBTAG00000002850	1.00197	5.18633	-2.3719	0.12539	1	FALSE
ENSBTAG00000002851	0	0	NA	NA	NA	NA
ENSBTAG00000002853	76.9176	55.4799	0.47135	0.21078	1	FALSE
ENSBTAG00000002854	2424.99	2760.53	-0.18697	0.60502	1	FALSE
ENSBTAG00000002855	8.41446	8.27796	0.023596	0.86984	1	FALSE
ENSBTAG00000002856	0	0.327291	#NAME?	0.82044	1	FALSE
ENSBTAG00000002858	71.8119	62.5051	0.20025	0.96748	1	FALSE
ENSBTAG00000002859	3.23542	3.02488	0.097076	0.9913	1	FALSE
ENSBTAG00000002863	5204	2958.43	0.81479	0.17627	1	FALSE
ENSBTAG00000002865	2.28109	3.63398	-0.67182	0.57323	1	FALSE
ENSBTAG00000002866	634.52	642.748	-0.018588	0.94216	1	FALSE
ENSBTAG00000002868	0	0	NA	NA	NA	NA
ENSBTAG00000002869	357.674	353.691	0.016152	0.94809	1	FALSE
ENSBTAG00000002871	1897.68	1811.84	0.066783	0.91104	1	FALSE
ENSBTAG00000002874	835.2	783.395	0.092382	0.86388	1	FALSE
ENSBTAG00000002878	197.199	291.758	-0.56512	0.23333	1	FALSE
ENSBTAG00000002879	371.699	424.252	-0.19079	0.56579	1	FALSE
ENSBTAG00000002880	987.763	706.318	0.48385	0.21538	1	FALSE
ENSBTAG00000002881	628.161	589.047	0.092754	0.88099	1	FALSE
ENSBTAG00000002882	312.485	312.893	-0.0018826	0.98136	1	FALSE
ENSBTAG00000002883	612.694	588.206	0.058846	0.84284	1	FALSE
ENSBTAG00000002885	1197.27	1151.82	0.055837	0.78518	1	FALSE
ENSBTAG00000002887	1.63692	2.95743	-0.85336	0.57098	1	FALSE
ENSBTAG00000002888	148.465	177.779	-0.25996	0.51173	1	FALSE
ENSBTAG00000002890	2698.6	2356.61	0.1955	0.63614	1	FALSE
ENSBTAG00000002891	0.322269	0	Inf	0.76984	1	FALSE
ENSBTAG00000002894	28.3354	16.332	0.79491	0.11182	1	FALSE
ENSBTAG00000002895	0	0	NA	NA	NA	NA
ENSBTAG00000002896	425.996	488.527	-0.1976	0.60983	1	FALSE
ENSBTAG00000002898	2.53464	3.33089	-0.39413	0.8109	1	FALSE
ENSBTAG00000002900	69.4643	85.0125	-0.2914	0.46718	1	FALSE
ENSBTAG00000002902	526.881	758.626	-0.52591	0.20528	1	FALSE
ENSBTAG00000002904	529.414	507.6	0.060703	0.95425	1	FALSE
ENSBTAG00000002907	375.284	429.019	-0.19306	0.63151	1	FALSE
ENSBTAG00000002908	2.5623	5.85685	-1.1927	0.36256	1	FALSE
ENSBTAG00000002910	1196.06	700.607	0.77162	0.106	1	FALSE
ENSBTAG00000002912	16.3262	46.4155	-1.5074	0.056645	1	FALSE
ENSBTAG00000002913	0	0	NA	NA	NA	NA
ENSBTAG00000002914	429.352	407.538	0.075229	0.94322	1	FALSE
ENSBTAG00000002915	61.1756	56.0399	0.1265	0.76064	1	FALSE
ENSBTAG00000002917	556.91	565.304	-0.021583	0.96166	1	FALSE
ENSBTAG00000002918	139.069	118.26	0.23385	0.52615	1	FALSE
ENSBTAG00000002919	0.484523	0.897285	-0.889	0.82314	1	FALSE
ENSBTAG00000002920	729.014	657.485	0.14899	0.65811	1	FALSE
ENSBTAG00000002921	431.261	411.243	0.068568	0.81048	1	FALSE
ENSBTAG00000002922	510.306	604.311	-0.24393	0.5068	1	FALSE
ENSBTAG00000002923	187.258	232.203	-0.31036	0.56868	1	FALSE
ENSBTAG00000002924	0	0	NA	NA	NA	NA
ENSBTAG00000002928	0.161134	0	Inf	0.98094	1	FALSE
ENSBTAG00000002929	436.879	501.316	-0.19849	0.98066	1	FALSE
ENSBTAG00000002931	2.20227	0.162907	3.7569	0.084432	1	FALSE
ENSBTAG00000002934	0	1.608	#NAME?	0.10066	1	FALSE
ENSBTAG00000002935	1319.09	1314.74	0.0047712	0.94176	1	FALSE
ENSBTAG00000002936	1458.47	1838.78	-0.33429	0.32921	1	FALSE
ENSBTAG00000002937	41.8948	99.3052	-1.2451	0.16617	1	FALSE
ENSBTAG00000002938	290.933	242.853	0.2606	0.48957	1	FALSE
ENSBTAG00000002939	2990.74	2998.95	-0.0039535	0.99322	1	FALSE
ENSBTAG00000002940	21.9361	5.38834	2.0254	0.043657	1	FALSE
ENSBTAG00000002941	1661.78	1893.79	-0.18854	0.54429	1	FALSE
ENSBTAG00000002942	118.267	121.578	-0.039828	0.81737	1	FALSE
ENSBTAG00000002943	8.18006	8.35125	-0.02988	0.97466	1	FALSE
ENSBTAG00000002944	2642.44	1701.71	0.63489	0.37956	1	FALSE
ENSBTAG00000002947	322.997	370.295	-0.19715	0.58708	1	FALSE
ENSBTAG00000002948	1499.98	1522.39	-0.021393	0.94628	1	FALSE
ENSBTAG00000002949	631.657	649.949	-0.041185	0.85875	1	FALSE
ENSBTAG00000002950	5.03419	0.147373	5.0942	0.031349	1	FALSE
ENSBTAG00000002951	52.9961	71.3079	-0.42818	0.31933	1	FALSE
ENSBTAG00000002952	45.28	31.3536	0.53024	0.25775	1	FALSE
ENSBTAG00000002953	2465.68	2404.33	0.03635	0.98478	1	FALSE
ENSBTAG00000002955	3.01282	1.24647	1.2733	0.32353	1	FALSE
ENSBTAG00000002956	99.6778	76.1817	0.38783	0.28582	1	FALSE
ENSBTAG00000002959	336.865	367.236	-0.12454	0.66579	1	FALSE
ENSBTAG00000002960	4372.58	4813.19	-0.13851	0.63304	1	FALSE
ENSBTAG00000002962	1397.62	1432	-0.035062	0.89953	1	FALSE
ENSBTAG00000002963	0	0	NA	NA	NA	NA
ENSBTAG00000002964	4.27123	3.3972	0.33031	0.75788	1	FALSE
ENSBTAG00000002965	13.1891	16.0529	-0.28348	0.62509	1	FALSE
ENSBTAG00000002966	992.978	1030.83	-0.053977	0.8678	1	FALSE
ENSBTAG00000002970	451.641	477.874	-0.081454	0.75117	1	FALSE
ENSBTAG00000002971	273.89	240.344	0.1885	0.6141	1	FALSE
ENSBTAG00000002972	24.1555	25.29	-0.066216	0.86914	1	FALSE
ENSBTAG00000002973	369.215	299.421	0.30229	0.42068	1	FALSE
[truncated: 22,617 more rows]
