# Supplementary material for: Bovine adipose mitochondrial adaptation and a potential lactate–ketone toggle in early lactation
Source: Front Vet Sci. 2025 Dec 3;12:1676955. doi: 10.3389/fvets.2025.1676955 (PMC12709676; doi:10.3389/fvets.2025.1676955)
Supplement: SUPPLEMENTARY TABLE 3 — Correlations between plasma lactate concentrations and various metabolic parameters in control cows. The parameters analysed include albumin, BHB, calcium, cholesterol, glucose, magnesium, NEFA, total protein (TP) and triglycerides. Plasma lactate was significantly correlated with both triglycerides (r = 0.5579, p = 0.0131) and NEFA (r = 0.5702, p = 0.0108). [file Supplementary_file_2.xlsx]

## Sheet: CON_LACvsOLE_LAC.Differential_a
Gene_id	readcount_CON_LAC	readcount_OLE_LAC	log2FoldChange	pval	padj	significant
ENSBTAG00000011563	10.1037	44.9045	-2.152	0.00019128	1	FALSE
ENSBTAG00000008592	341.805	997.246	-1.5448	0.0015039	1	FALSE
ENSBTAG00000045492	1939.77	6379.03	-1.7175	0.0016113	1	FALSE
ENSBTAG00000045907	5.68085	27.6436	-2.2828	0.0018099	1	FALSE
ENSBTAG00000023023	28.2346	7.48631	1.9151	0.0019285	1	FALSE
ENSBTAG00000029982	31.0817	90.8837	-1.548	0.0024635	1	FALSE
ENSBTAG00000039196	447.472	1328.8	-1.5703	0.0027278	1	FALSE
ENSBTAG00000007090	66515.5	0.192921	18.395	0.0031915	1	FALSE
ENSBTAG00000005560	0.215004	4.92745	-4.5184	0.0031948	1	FALSE
ENSBTAG00000018369	17996.3	0	Inf	0.0040735	1	FALSE
ENSBTAG00000003668	9.86419	50.365	-2.3522	0.0041151	1	FALSE
ENSBTAG00000018204	34633.8	0.136365	17.954	0.0044032	1	FALSE
ENSBTAG00000026088	9.03062	56.0596	-2.6341	0.0046981	1	FALSE
ENSBTAG00000029792	0.610414	6.87828	-3.4942	0.0049835	1	FALSE
ENSBTAG00000012057	36.9232	2.86273	3.6891	0.0056146	1	FALSE
ENSBTAG00000009707	8696.05	0	Inf	0.005832	1	FALSE
ENSBTAG00000006685	39.7484	105.122	-1.4031	0.005931	1	FALSE
ENSBTAG00000014628	42.3469	163.539	-1.9493	0.0061016	1	FALSE
ENSBTAG00000018531	469.49	1773.45	-1.9174	0.006431	1	FALSE
ENSBTAG00000007782	6789.61	0	Inf	0.0065894	1	FALSE
ENSBTAG00000005603	0.198002	27.9068	-7.139	0.0066339	1	FALSE
ENSBTAG00000014365	6.54892	76.42	-3.5446	0.00668	1	FALSE
ENSBTAG00000006841	2.73186	11.9157	-2.1249	0.0070265	1	FALSE
ENSBTAG00000017448	4324.8	10604.2	-1.2939	0.0071736	1	FALSE
ENSBTAG00000046975	2.09737	18.6493	-3.1525	0.0073473	1	FALSE
ENSBTAG00000020554	493.666	1252.99	-1.3438	0.0077234	1	FALSE
ENSBTAG00000000071	4.28936	0.144317	4.8934	0.0077367	1	FALSE
ENSBTAG00000039241	0.137471	4.213	-4.9377	0.0082276	1	FALSE
ENSBTAG00000039980	94.1155	236.13	-1.3271	0.0087451	1	FALSE
ENSBTAG00000005359	398.684	162.91	1.2912	0.0088054	1	FALSE
ENSBTAG00000021565	3.82117	284.827	-6.2199	0.0090788	1	FALSE
ENSBTAG00000001187	10.3581	35.0957	-1.7605	0.0090906	1	FALSE
ENSBTAG00000047231	14454	0.481555	14.873	0.0098368	1	FALSE
ENSBTAG00000012097	8.72762	1.84779	2.2398	0.010063	1	FALSE
ENSBTAG00000017895	108.073	296.156	-1.4544	0.011055	1	FALSE
ENSBTAG00000039817	8.10637	1.20544	2.7495	0.011278	1	FALSE
ENSBTAG00000040543	16.8009	43.7587	-1.381	0.011419	1	FALSE
ENSBTAG00000006549	13.2326	36.079	-1.4471	0.011516	1	FALSE
ENSBTAG00000007241	38.56	101.607	-1.3978	0.011732	1	FALSE
ENSBTAG00000022005	25.5501	66.5948	-1.3821	0.011851	1	FALSE
ENSBTAG00000002035	30.3397	72.3453	-1.2537	0.012006	1	FALSE
ENSBTAG00000011392	21324.1	1.17058	14.153	0.012323	1	FALSE
ENSBTAG00000038490	48.8362	138.599	-1.5049	0.012582	1	FALSE
ENSBTAG00000039849	3.62408	0.176513	4.3598	0.012672	1	FALSE
ENSBTAG00000034295	27.258	70.6367	-1.3737	0.012707	1	FALSE
ENSBTAG00000014234	11.3994	0	Inf	0.013966	1	FALSE
ENSBTAG00000016698	22.7669	70.5826	-1.6324	0.014159	1	FALSE
ENSBTAG00000045588	232.36	525.653	-1.1778	0.014588	1	FALSE
ENSBTAG00000029974	1.72475	8.91397	-2.3697	0.014686	1	FALSE
ENSBTAG00000030913	731.789	1778.14	-1.2809	0.014794	1	FALSE
ENSBTAG00000046332	42974.9	4.03748	13.378	0.014852	1	FALSE
ENSBTAG00000015618	1.26109	7.81548	-2.6317	0.01507	1	FALSE
ENSBTAG00000008652	1268.31	0	Inf	0.015074	1	FALSE
ENSBTAG00000002006	13778	2841.12	2.2778	0.015464	1	FALSE
ENSBTAG00000013921	23924.9	2.66994	13.129	0.016013	1	FALSE
ENSBTAG00000004456	5.54777	0.736439	2.9133	0.016081	1	FALSE
ENSBTAG00000033545	43.3149	155.798	-1.8467	0.016579	1	FALSE
ENSBTAG00000045854	32.5559	77.5059	-1.2514	0.016852	1	FALSE
ENSBTAG00000013118	577.658	1568.25	-1.4409	0.016878	1	FALSE
ENSBTAG00000008099	68.4342	160.619	-1.2309	0.016916	1	FALSE
ENSBTAG00000021218	13069.9	1.65051	12.951	0.017353	1	FALSE
ENSBTAG00000046725	14117.2	2.04853	12.751	0.017435	1	FALSE
ENSBTAG00000021639	13.4248	37.1615	-1.4689	0.017622	1	FALSE
ENSBTAG00000025250	32.8899	89.7515	-1.4483	0.017937	1	FALSE
ENSBTAG00000005259	842.308	0	Inf	0.018416	1	FALSE
ENSBTAG00000034393	255.157	93.1625	1.4536	0.018619	1	FALSE
ENSBTAG00000022570	56.1091	163.352	-1.5417	0.018831	1	FALSE
ENSBTAG00000010155	9717.01	23119.7	-1.2505	0.018897	1	FALSE
ENSBTAG00000047621	3056.41	6764.96	-1.1462	0.019266	1	FALSE
ENSBTAG00000012815	137.262	336.369	-1.2931	0.019477	1	FALSE
ENSBTAG00000038639	3.06608	135.264	-5.4632	0.019558	1	FALSE
ENSBTAG00000019021	2.61867	9.91923	-1.9214	0.019589	1	FALSE
ENSBTAG00000009876	3.12458	13.109	-2.0688	0.019958	1	FALSE
ENSBTAG00000027803	175.097	405.483	-1.2115	0.019992	1	FALSE
ENSBTAG00000015246	0	4.08158	#NAME?	0.020009	1	FALSE
ENSBTAG00000009387	6022.18	0.95901	12.616	0.020219	1	FALSE
ENSBTAG00000035836	230.626	108.397	1.0892	0.020259	1	FALSE
ENSBTAG00000019741	538.039	1195.37	-1.1517	0.020516	1	FALSE
ENSBTAG00000016915	835.809	393.341	1.0874	0.020842	1	FALSE
ENSBTAG00000021823	633.165	0	Inf	0.021108	1	FALSE
ENSBTAG00000015178	983.716	388.087	1.3419	0.021573	1	FALSE
ENSBTAG00000008294	282.827	125.498	1.1723	0.021691	1	FALSE
ENSBTAG00000048188	0	2.79392	#NAME?	0.021925	1	FALSE
ENSBTAG00000016529	1067	492.81	1.1145	0.022243	1	FALSE
ENSBTAG00000045757	13468.1	3.21315	12.033	0.022481	1	FALSE
ENSBTAG00000047570	30.7012	79.3942	-1.3707	0.022996	1	FALSE
ENSBTAG00000022937	3.16463	0.192921	4.036	0.023226	1	FALSE
ENSBTAG00000007013	197.773	92.1076	1.1025	0.023502	1	FALSE
ENSBTAG00000032908	6.44409	1.35864	2.2458	0.023624	1	FALSE
ENSBTAG00000008223	74.9625	186.453	-1.3146	0.02404	1	FALSE
ENSBTAG00000034349	97.7383	208.442	-1.0926	0.024087	1	FALSE
ENSBTAG00000016275	45.0704	108.929	-1.2731	0.024136	1	FALSE
ENSBTAG00000012529	0	3.28819	#NAME?	0.024504	1	FALSE
ENSBTAG00000001066	260.863	535.733	-1.0382	0.024521	1	FALSE
ENSBTAG00000034662	77.0118	32.3392	1.2518	0.0246	1	FALSE
ENSBTAG00000038532	0.897346	5.54631	-2.6278	0.024671	1	FALSE
ENSBTAG00000010228	12.7949	31.5473	-1.302	0.024965	1	FALSE
ENSBTAG00000013667	5.67613	0.933514	2.6042	0.02547	1	FALSE
ENSBTAG00000021685	13693.3	4.0413	11.726	0.025535	1	FALSE
ENSBTAG00000005048	421.977	0	Inf	0.025747	1	FALSE
ENSBTAG00000009703	68127	20.7032	11.684	0.026016	1	FALSE
ENSBTAG00000026067	10.3408	47.5642	-2.2015	0.026294	1	FALSE
ENSBTAG00000046977	69.4218	174.016	-1.3258	0.026398	1	FALSE
ENSBTAG00000015214	6054.83	1.69157	11.806	0.026462	1	FALSE
ENSBTAG00000009696	8593.36	2.4051	11.803	0.026529	1	FALSE
ENSBTAG00000017135	2562.1	5456.19	-1.0906	0.026678	1	FALSE
ENSBTAG00000025258	26.7622	209.386	-2.9679	0.026801	1	FALSE
ENSBTAG00000023039	853.699	0.136365	12.612	0.027298	1	FALSE
ENSBTAG00000030371	2.9714	0	Inf	0.027407	1	FALSE
ENSBTAG00000020272	4255.39	1945.08	1.1295	0.027465	1	FALSE
ENSBTAG00000010742	31.2704	12.7757	1.2914	0.027475	1	FALSE
ENSBTAG00000000393	331.006	137.63	1.2661	0.027888	1	FALSE
ENSBTAG00000011869	4008.3	1.3732	11.511	0.027925	1	FALSE
ENSBTAG00000013586	39.0573	85.4298	-1.1291	0.028032	1	FALSE
ENSBTAG00000014795	0.176984	3.10829	-4.1344	0.028066	1	FALSE
ENSBTAG00000017509	1250.25	0.27273	12.162	0.028224	1	FALSE
ENSBTAG00000025782	63.3547	140.662	-1.1507	0.02823	1	FALSE
ENSBTAG00000014228	54.5799	127.715	-1.2265	0.02838	1	FALSE
ENSBTAG00000014113	99.0981	262.144	-1.4034	0.028419	1	FALSE
ENSBTAG00000047594	0.81088	4.74809	-2.5498	0.028608	1	FALSE
ENSBTAG00000034501	180.399	380.724	-1.0776	0.028706	1	FALSE
ENSBTAG00000005085	761.914	0.176513	12.076	0.028714	1	FALSE
ENSBTAG00000006490	77.218	152.119	-0.97819	0.029159	1	FALSE
ENSBTAG00000038206	0	2.53468	#NAME?	0.029276	1	FALSE
ENSBTAG00000002157	5169.44	2.05207	11.299	0.02977	1	FALSE
ENSBTAG00000017769	155.869	62.0543	1.3287	0.02981	1	FALSE
ENSBTAG00000002880	1225.55	464.106	1.4009	0.030113	1	FALSE
ENSBTAG00000014455	1106.55	401.187	1.4637	0.030313	1	FALSE
ENSBTAG00000047029	1685.82	3594.85	-1.0925	0.030401	1	FALSE
ENSBTAG00000014546	66.2185	144.223	-1.123	0.030722	1	FALSE
ENSBTAG00000005333	41423.3	18.0259	11.166	0.030776	1	FALSE
ENSBTAG00000022471	78.1449	11.863	2.7197	0.030809	1	FALSE
ENSBTAG00000009314	23.7159	3.74016	2.6647	0.030826	1	FALSE
ENSBTAG00000017743	1387.8	0.447246	11.599	0.030854	1	FALSE
ENSBTAG00000031573	293.91	0	Inf	0.030975	1	FALSE
ENSBTAG00000020800	162.707	78.6666	1.0485	0.03102	1	FALSE
ENSBTAG00000007336	16.4751	42.9443	-1.3822	0.031088	1	FALSE
ENSBTAG00000025257	25.1222	60.0542	-1.2573	0.031489	1	FALSE
ENSBTAG00000004413	1007.13	492.556	1.0319	0.031498	1	FALSE
ENSBTAG00000017741	272.713	566.992	-1.0559	0.031587	1	FALSE
ENSBTAG00000030208	13.4254	3.49556	1.9414	0.031591	1	FALSE
ENSBTAG00000046753	354.691	121.875	1.5412	0.031936	1	FALSE
ENSBTAG00000031654	3.9879	13.8097	-1.792	0.032084	1	FALSE
ENSBTAG00000000044	261.148	0	Inf	0.032698	1	FALSE
ENSBTAG00000018041	869.167	406.132	1.0977	0.032968	1	FALSE
ENSBTAG00000048145	82.4783	191.694	-1.2167	0.033074	1	FALSE
ENSBTAG00000014441	11.366	43.8247	-1.947	0.033177	1	FALSE
ENSBTAG00000015912	23.5395	53.7151	-1.1902	0.033237	1	FALSE
ENSBTAG00000019669	4140.82	8491.09	-1.036	0.033498	1	FALSE
ENSBTAG00000019124	2289.11	1080.12	1.0836	0.033509	1	FALSE
ENSBTAG00000047914	13.3748	35.591	-1.412	0.033544	1	FALSE
ENSBTAG00000014897	22.2752	8.76989	1.3448	0.033548	1	FALSE
ENSBTAG00000016494	129.393	251.527	-0.95895	0.033612	1	FALSE
ENSBTAG00000009353	172.318	360.299	-1.0641	0.033914	1	FALSE
ENSBTAG00000040279	9.39151	24.6526	-1.3923	0.033968	1	FALSE
ENSBTAG00000020450	25.1455	68.6795	-1.4496	0.034165	1	FALSE
ENSBTAG00000021339	36.4139	11.6443	1.6449	0.034168	1	FALSE
ENSBTAG00000006466	498.781	1002.81	-1.0076	0.034461	1	FALSE
ENSBTAG00000040282	28.6613	9.02511	1.6671	0.034926	1	FALSE
ENSBTAG00000046333	222.861	0	Inf	0.035096	1	FALSE
ENSBTAG00000021657	226.184	0	Inf	0.035232	1	FALSE
ENSBTAG00000019337	33.5893	6.92487	2.2781	0.035245	1	FALSE
ENSBTAG00000008359	0	2.24699	#NAME?	0.035907	1	FALSE
ENSBTAG00000014834	4.04423	11.689	-1.5312	0.035915	1	FALSE
ENSBTAG00000030035	0.380872	3.55689	-3.2232	0.036039	1	FALSE
ENSBTAG00000007409	133.979	272.82	-1.0259	0.037074	1	FALSE
ENSBTAG00000002075	56.7676	21.7971	1.3809	0.037237	1	FALSE
ENSBTAG00000047879	28.3204	72.7964	-1.362	0.037705	1	FALSE
ENSBTAG00000033565	207.238	401.749	-0.95501	0.037791	1	FALSE
ENSBTAG00000045751	9.57086	49.6891	-2.3762	0.037875	1	FALSE
ENSBTAG00000014092	16.1498	6.02677	1.4221	0.037889	1	FALSE
ENSBTAG00000019031	0.176984	2.96715	-4.0674	0.037889	1	FALSE
ENSBTAG00000007901	175.417	745.418	-2.0873	0.03793	1	FALSE
ENSBTAG00000005994	12.3523	3.92676	1.6534	0.038004	1	FALSE
ENSBTAG00000001838	5.12933	14.335	-1.4827	0.038097	1	FALSE
ENSBTAG00000013820	4.84518	0.64166	2.9167	0.038367	1	FALSE
ENSBTAG00000009637	134.401	63.6329	1.0787	0.038461	1	FALSE
ENSBTAG00000012406	134.887	266.311	-0.98136	0.03854	1	FALSE
ENSBTAG00000006419	13394.5	8.80365	10.571	0.038683	1	FALSE
ENSBTAG00000019567	93.8513	181.926	-0.9549	0.03893	1	FALSE
ENSBTAG00000011193	7918.59	14693.7	-0.89188	0.038961	1	FALSE
ENSBTAG00000031082	140.888	278.61	-0.9837	0.039312	1	FALSE
ENSBTAG00000012053	0	2.28931	#NAME?	0.039401	1	FALSE
ENSBTAG00000046482	5.84005	0.530159	3.4615	0.039585	1	FALSE
ENSBTAG00000007554	812.815	2346.77	-1.5297	0.039662	1	FALSE
ENSBTAG00000011196	6584.12	12178	-0.88722	0.03968	1	FALSE
ENSBTAG00000034302	74.9563	154.846	-1.0467	0.039772	1	FALSE
ENSBTAG00000020707	117.431	43.3879	1.4364	0.039823	1	FALSE
ENSBTAG00000005052	39.1036	11.2148	1.8019	0.03994	1	FALSE
ENSBTAG00000014634	3.23048	0.353026	3.1939	0.039956	1	FALSE
ENSBTAG00000003508	39.1008	99.1083	-1.3418	0.040094	1	FALSE
ENSBTAG00000018596	2293.02	1031.66	1.1523	0.040402	1	FALSE
ENSBTAG00000012870	220.651	112.858	0.96725	0.040698	1	FALSE
ENSBTAG00000014765	6.17639	1.23889	2.3177	0.040838	1	FALSE
ENSBTAG00000040331	48.6075	97.2742	-1.0009	0.040885	1	FALSE
ENSBTAG00000011590	79.5668	165.23	-1.0542	0.040959	1	FALSE
ENSBTAG00000048184	95.8386	224.908	-1.2307	0.04105	1	FALSE
ENSBTAG00000032642	4.06974	0.424194	3.2621	0.041053	1	FALSE
ENSBTAG00000011932	610.34	1479.2	-1.2771	0.04119	1	FALSE
ENSBTAG00000004043	751.554	1436.92	-0.93503	0.041407	1	FALSE
ENSBTAG00000003113	198.069	99.3837	0.99492	0.0419	1	FALSE
ENSBTAG00000019302	305.574	104.287	1.551	0.041962	1	FALSE
ENSBTAG00000017804	4065.25	1916.94	1.0845	0.042031	1	FALSE
ENSBTAG00000027348	29.9929	6.77527	2.1463	0.042587	1	FALSE
ENSBTAG00000015176	171.087	71.9058	1.2506	0.042687	1	FALSE
ENSBTAG00000026323	3.54327	12.9992	-1.8753	0.042864	1	FALSE
ENSBTAG00000019455	37.1124	16.432	1.1754	0.042984	1	FALSE
ENSBTAG00000017273	208.983	495.652	-1.2459	0.04306	1	FALSE
ENSBTAG00000010716	126.976	0	Inf	0.043319	1	FALSE
ENSBTAG00000044741	2.93111	9.5973	-1.7112	0.043324	1	FALSE
ENSBTAG00000036224	43.8434	90.2047	-1.0408	0.04365	1	FALSE
ENSBTAG00000002024	145.773	0	Inf	0.043716	1	FALSE
ENSBTAG00000002144	669.007	352.16	0.92579	0.043743	1	FALSE
ENSBTAG00000032424	2.52305	0	Inf	0.043767	1	FALSE
ENSBTAG00000011545	630.209	1261.38	-1.0011	0.04383	1	FALSE
ENSBTAG00000010457	513.55	251.768	1.0284	0.044315	1	FALSE
ENSBTAG00000015775	9.72709	3.14827	1.6275	0.044334	1	FALSE
ENSBTAG00000013134	10.7374	3.31466	1.6957	0.044428	1	FALSE
ENSBTAG00000015032	4184.45	8600.73	-1.0394	0.044558	1	FALSE
ENSBTAG00000021120	836.546	0.730227	10.162	0.044689	1	FALSE
ENSBTAG00000045514	48.1221	636.333	-3.725	0.044742	1	FALSE
ENSBTAG00000007531	216.295	418.307	-0.95156	0.044869	1	FALSE
ENSBTAG00000011882	144.955	52.1113	1.4759	0.045238	1	FALSE
ENSBTAG00000039968	129.831	64.1549	1.017	0.04554	1	FALSE
ENSBTAG00000009132	3.40803	10.0867	-1.5654	0.045581	1	FALSE
ENSBTAG00000027655	126.539	246.704	-0.9632	0.045921	1	FALSE
ENSBTAG00000006853	1.97893	0	Inf	0.046233	1	FALSE
ENSBTAG00000014517	223.455	74.3017	1.5885	0.046252	1	FALSE
ENSBTAG00000046046	129.647	0	Inf	0.046303	1	FALSE
ENSBTAG00000009137	729.173	1335.08	-0.87259	0.046394	1	FALSE
ENSBTAG00000006256	28.9616	61.2319	-1.0801	0.046732	1	FALSE
ENSBTAG00000019394	127.067	0	Inf	0.046762	1	FALSE
ENSBTAG00000015086	79.1112	35.1804	1.1691	0.047393	1	FALSE
ENSBTAG00000001918	4.55289	0.762121	2.5787	0.047608	1	FALSE
ENSBTAG00000006733	269.615	0.192921	10.449	0.048069	1	FALSE
ENSBTAG00000039861	667.749	1337.84	-1.0025	0.048227	1	FALSE
ENSBTAG00000001503	1005.62	0.873608	10.169	0.048245	1	FALSE
ENSBTAG00000002947	198.286	381.441	-0.94388	0.048719	1	FALSE
ENSBTAG00000047491	2684.56	2.94676	9.8313	0.048745	1	FALSE
ENSBTAG00000038630	549.386	0.447246	10.263	0.048958	1	FALSE
ENSBTAG00000047979	4.88292	0.715127	2.7715	0.049222	1	FALSE
ENSBTAG00000007280	21.344	46.2926	-1.117	0.049434	1	FALSE
ENSBTAG00000007932	555.444	1017.44	-0.87323	0.049449	1	FALSE
ENSBTAG00000015815	770.698	1434.88	-0.89669	0.049679	1	FALSE
ENSBTAG00000004347	3172.35	1702.85	0.8976	0.049847	1	FALSE
ENSBTAG00000010741	6760.5	7.17341	9.8803	0.050106	1	FALSE
ENSBTAG00000021161	31.6236	15.287	1.0487	0.050119	1	FALSE
ENSBTAG00000016125	107.424	0	Inf	0.050335	1	FALSE
ENSBTAG00000044017	1097.95	566.522	0.9546	0.050358	1	FALSE
ENSBTAG00000002216	108.362	0	Inf	0.050558	1	FALSE
ENSBTAG00000007153	10158.4	18308.3	-0.84983	0.050584	1	FALSE
ENSBTAG00000020880	3.38203	10.9443	-1.6942	0.050805	1	FALSE
ENSBTAG00000009443	35.7544	15.0825	1.2452	0.05109	1	FALSE
ENSBTAG00000014448	194.622	99.1808	0.97255	0.051344	1	FALSE
ENSBTAG00000013300	159.834	296.821	-0.89302	0.051458	1	FALSE
ENSBTAG00000003594	0.133204	2.65005	-4.3143	0.051495	1	FALSE
ENSBTAG00000001823	40.0785	7.89617	2.3436	0.051762	1	FALSE
ENSBTAG00000006676	156.481	78.7648	0.99036	0.052461	1	FALSE
ENSBTAG00000011195	62.199	120.308	-0.95176	0.052755	1	FALSE
ENSBTAG00000008406	232.036	443.401	-0.93426	0.053072	1	FALSE
ENSBTAG00000003923	27.9317	55.998	-1.0035	0.053168	1	FALSE
ENSBTAG00000005950	13.2457	3.25814	2.0234	0.053333	1	FALSE
ENSBTAG00000011238	198.281	371.163	-0.9045	0.053353	1	FALSE
ENSBTAG00000007094	1.95999	0	Inf	0.053803	1	FALSE
ENSBTAG00000007700	5310.78	1887.37	1.4925	0.054181	1	FALSE
ENSBTAG00000000698	2902.7	3.82015	9.5696	0.054436	1	FALSE
ENSBTAG00000021190	83.8535	23.1653	1.8559	0.054504	1	FALSE
ENSBTAG00000024503	1337.72	2418.94	-0.8546	0.054579	1	FALSE
ENSBTAG00000045575	9.93011	3.1631	1.6505	0.054717	1	FALSE
ENSBTAG00000043214	19.0631	7.76675	1.2954	0.054988	1	FALSE
ENSBTAG00000029890	6.71524	18.0035	-1.4228	0.055228	1	FALSE
ENSBTAG00000033173	12.4166	4.76881	1.3806	0.055593	1	FALSE
ENSBTAG00000009109	407.361	208.118	0.9689	0.055612	1	FALSE
ENSBTAG00000020643	86.6085	0	Inf	0.055692	1	FALSE
ENSBTAG00000008021	140.329	274.569	-0.96835	0.055881	1	FALSE
ENSBTAG00000014172	744.877	1322.87	-0.8286	0.055947	1	FALSE
ENSBTAG00000032277	26.9229	55.5087	-1.0439	0.056488	1	FALSE
ENSBTAG00000011586	569.41	288.876	0.97902	0.056649	1	FALSE
ENSBTAG00000027134	27.2645	6.11503	2.1566	0.057188	1	FALSE
ENSBTAG00000004283	1491.54	794.766	0.9082	0.057382	1	FALSE
ENSBTAG00000008575	476.485	232.55	1.0349	0.057459	1	FALSE
ENSBTAG00000046611	0	3.67659	#NAME?	0.05766	1	FALSE
ENSBTAG00000031355	22.8475	47.4093	-1.0531	0.057671	1	FALSE
ENSBTAG00000013536	19.0114	38.1394	-1.0044	0.057695	1	FALSE
ENSBTAG00000018267	1106.51	1.51793	9.5097	0.057818	1	FALSE
ENSBTAG00000011515	252.801	482.857	-0.93359	0.057893	1	FALSE
ENSBTAG00000004237	263.139	18.619	3.821	0.057956	1	FALSE
ENSBTAG00000016442	837.32	455.812	0.87734	0.057984	1	FALSE
ENSBTAG00000047264	14.4913	6.02126	1.267	0.058337	1	FALSE
ENSBTAG00000018572	18.9455	39.5416	-1.0615	0.058604	1	FALSE
ENSBTAG00000040323	568.324	1329.68	-1.2263	0.058731	1	FALSE
ENSBTAG00000046213	2.49338	8.18229	-1.7144	0.058922	1	FALSE
ENSBTAG00000005985	135.106	68.9692	0.97006	0.05911	1	FALSE
ENSBTAG00000015204	1261.13	1.92418	9.3563	0.059359	1	FALSE
ENSBTAG00000033523	29.1806	10.4147	1.4864	0.059668	1	FALSE
ENSBTAG00000001725	14.6441	125.303	-3.097	0.0597	1	FALSE
ENSBTAG00000048155	1362.86	2442.74	-0.84187	0.05983	1	FALSE
ENSBTAG00000018133	338.549	696.524	-1.0408	0.059876	1	FALSE
ENSBTAG00000030296	12.0223	70.2148	-2.5461	0.060048	1	FALSE
ENSBTAG00000013420	19.732	6.71845	1.5543	0.060158	1	FALSE
ENSBTAG00000047531	928.18	1657.2	-0.83627	0.060206	1	FALSE
ENSBTAG00000014031	119.516	229.626	-0.94208	0.060209	1	FALSE
ENSBTAG00000019327	21446.5	35.6538	9.2325	0.060281	1	FALSE
ENSBTAG00000048040	8.4066	2.84615	1.5625	0.060436	1	FALSE
ENSBTAG00000021970	74.1763	0	Inf	0.06086	1	FALSE
ENSBTAG00000002898	1463.25	2.31199	9.3058	0.060864	1	FALSE
ENSBTAG00000019181	134.211	45.6114	1.557	0.061035	1	FALSE
ENSBTAG00000007083	0.335473	3.10333	-3.2095	0.061455	1	FALSE
ENSBTAG00000006223	357.784	638.782	-0.83624	0.061475	1	FALSE
ENSBTAG00000030071	31.6226	66.5005	-1.0724	0.061491	1	FALSE
ENSBTAG00000020928	714.243	1.09886	9.3443	0.061501	1	FALSE
ENSBTAG00000012653	517.705	0.916	9.1426	0.061657	1	FALSE
ENSBTAG00000016112	23.0458	0.771683	4.9004	0.061845	1	FALSE
ENSBTAG00000007534	243.387	117.065	1.0559	0.061999	1	FALSE
ENSBTAG00000002100	9.05304	36.0929	-1.9952	0.062223	1	FALSE
ENSBTAG00000002863	4236.33	2338.88	0.857	0.062299	1	FALSE
ENSBTAG00000016177	1848.98	896.455	1.0444	0.062364	1	FALSE
ENSBTAG00000047988	364.612	664.992	-0.86697	0.062605	1	FALSE
ENSBTAG00000008127	7.03506	17.082	-1.2798	0.062807	1	FALSE
ENSBTAG00000046257	88.6453	230.532	-1.3789	0.063419	1	FALSE
ENSBTAG00000004941	43.1057	9.55703	2.1732	0.063478	1	FALSE
ENSBTAG00000017442	333.779	625.165	-0.90534	0.064051	1	FALSE
ENSBTAG00000005404	211.49	388.336	-0.87672	0.064089	1	FALSE
ENSBTAG00000018767	54.826	0	Inf	0.064106	1	FALSE
ENSBTAG00000019711	93.57	184.159	-0.97683	0.064129	1	FALSE
ENSBTAG00000046389	2.90709	9.46691	-1.7033	0.06431	1	FALSE
ENSBTAG00000001836	26.1906	4.52351	2.5335	0.064325	1	FALSE
ENSBTAG00000018981	62.6662	17.9654	1.8025	0.064344	1	FALSE
ENSBTAG00000039401	0.198002	2.87747	-3.8612	0.064407	1	FALSE
ENSBTAG00000034090	23.4906	8.69072	1.4345	0.064423	1	FALSE
ENSBTAG00000006030	65.7912	0	Inf	0.064533	1	FALSE
ENSBTAG00000048264	20.4022	8.71654	1.2269	0.06461	1	FALSE
ENSBTAG00000015441	595.513	1434.43	-1.2683	0.06462	1	FALSE
ENSBTAG00000031888	0.695607	4.13062	-2.57	0.064646	1	FALSE
ENSBTAG00000020277	1368.7	774.72	0.82106	0.064953	1	FALSE
ENSBTAG00000026986	57707.2	109.926	9.0361	0.064956	1	FALSE
ENSBTAG00000039122	2.26483	7.53611	-1.7344	0.065101	1	FALSE
ENSBTAG00000023635	7.69629	16.5208	-1.102	0.065145	1	FALSE
ENSBTAG00000008008	317.43	694.992	-1.1306	0.065328	1	FALSE
ENSBTAG00000008849	428.165	178.57	1.2617	0.065334	1	FALSE
ENSBTAG00000014930	4613.71	9.61951	8.9057	0.065359	1	FALSE
ENSBTAG00000006907	8714.73	16.6681	9.0302	0.065367	1	FALSE
ENSBTAG00000001706	80.2839	0.144317	9.1197	0.06541	1	FALSE
ENSBTAG00000012909	169.22	14.0224	3.5931	0.065519	1	FALSE
ENSBTAG00000037418	4.45404	0.911398	2.289	0.065538	1	FALSE
ENSBTAG00000036383	0.331737	3.20599	-3.2727	0.066171	1	FALSE
ENSBTAG00000021855	63.8915	28.3307	1.1733	0.066261	1	FALSE
ENSBTAG00000042393	0.894822	4.29003	-2.2613	0.066495	1	FALSE
ENSBTAG00000002574	1095.13	2.16264	8.9841	0.066572	1	FALSE
ENSBTAG00000047449	4.83104	15.7349	-1.7036	0.066654	1	FALSE
ENSBTAG00000024980	228.625	58.4104	1.9687	0.066738	1	FALSE
ENSBTAG00000019793	9.26215	20.3232	-1.1337	0.066919	1	FALSE
ENSBTAG00000014424	5.84045	15.5271	-1.4106	0.06697	1	FALSE
ENSBTAG00000006921	2420.9	4515.08	-0.89921	0.06705	1	FALSE
ENSBTAG00000010300	2.47092	9.89705	-2.0019	0.067238	1	FALSE
ENSBTAG00000010521	45.0401	116.981	-1.377	0.067334	1	FALSE
ENSBTAG00000047349	11.5311	25.1545	-1.1253	0.067376	1	FALSE
ENSBTAG00000016768	111.17	43.1433	1.3656	0.067404	1	FALSE
ENSBTAG00000003152	838.943	2978.43	-1.8279	0.067406	1	FALSE
ENSBTAG00000013079	7.16522	2.73414	1.3899	0.067507	1	FALSE
ENSBTAG00000022931	4.38562	0.838434	2.387	0.067552	1	FALSE
ENSBTAG00000019872	189.68	344.232	-0.85981	0.067669	1	FALSE
ENSBTAG00000046177	6103.85	12.8434	8.8925	0.067824	1	FALSE
ENSBTAG00000031794	0.374986	3.0947	-3.0449	0.06791	1	FALSE
ENSBTAG00000037526	100499	52531.4	0.93593	0.068381	1	FALSE
ENSBTAG00000018707	7631	16.1506	8.8841	0.068541	1	FALSE
ENSBTAG00000006864	2622.36	5741.33	-1.1305	0.068824	1	FALSE
ENSBTAG00000007581	358.61	749.26	-1.0631	0.069047	1	FALSE
ENSBTAG00000021009	56.546	0	Inf	0.069481	1	FALSE
ENSBTAG00000030259	312.212	173.782	0.84524	0.069509	1	FALSE
ENSBTAG00000027865	0	1.86285	#NAME?	0.069524	1	FALSE
ENSBTAG00000032657	165.128	63.7496	1.3731	0.069657	1	FALSE
ENSBTAG00000046266	50.297	97.1266	-0.94939	0.069703	1	FALSE
ENSBTAG00000014422	1359.66	728.659	0.89993	0.069705	1	FALSE
ENSBTAG00000010458	83.9821	155.114	-0.88518	0.069807	1	FALSE
ENSBTAG00000001497	2828.66	1590.84	0.83033	0.069852	1	FALSE
ENSBTAG00000012349	24.184	47.4768	-0.97317	0.069924	1	FALSE
ENSBTAG00000000511	305.051	164.533	0.89067	0.069936	1	FALSE
ENSBTAG00000018119	154.451	277.807	-0.84693	0.070101	1	FALSE
ENSBTAG00000047917	0.137471	2.73715	-4.3155	0.070164	1	FALSE
ENSBTAG00000021144	635.901	1103.89	-0.79572	0.070467	1	FALSE
ENSBTAG00000017343	5.64742	1.4267	1.9849	0.070507	1	FALSE
ENSBTAG00000003367	18.717	8.80752	1.0875	0.070597	1	FALSE
ENSBTAG00000010083	4527.05	2186.81	1.0497	0.070749	1	FALSE
ENSBTAG00000004221	9.74666	22.7409	-1.2223	0.070788	1	FALSE
ENSBTAG00000042275	4.27476	12.0731	-1.4979	0.070818	1	FALSE
ENSBTAG00000001365	50.4311	21.0805	1.2584	0.070905	1	FALSE
ENSBTAG00000009501	109.838	59.2832	0.88968	0.07104	1	FALSE
ENSBTAG00000004770	787.846	1.97441	8.6404	0.071052	1	FALSE
ENSBTAG00000045973	4.24008	0.144317	4.8768	0.071278	1	FALSE
ENSBTAG00000008471	87.0954	216.455	-1.3134	0.071333	1	FALSE
ENSBTAG00000008763	186.408	0.385842	8.9162	0.071399	1	FALSE
ENSBTAG00000021119	0.335473	3.00569	-3.1634	0.071414	1	FALSE
ENSBTAG00000003130	363.13	82.1299	2.1445	0.071429	1	FALSE
ENSBTAG00000016170	575.436	1.28444	8.8074	0.07168	1	FALSE
ENSBTAG00000021553	839.466	343.108	1.2908	0.071906	1	FALSE
ENSBTAG00000001032	21439.8	51.2801	8.7077	0.072035	1	FALSE
ENSBTAG00000045767	472.092	822.66	-0.80123	0.072191	1	FALSE
ENSBTAG00000027879	2143.49	1175.25	0.867	0.072192	1	FALSE
ENSBTAG00000002915	92.1519	48.0575	0.93925	0.072714	1	FALSE
ENSBTAG00000001273	74.4266	140.423	-0.91589	0.072775	1	FALSE
ENSBTAG00000014953	35.7504	90.9271	-1.3468	0.072965	1	FALSE
ENSBTAG00000037539	449.081	857.185	-0.93263	0.072976	1	FALSE
ENSBTAG00000044097	405.561	228.621	0.82696	0.073011	1	FALSE
ENSBTAG00000043217	4.45664	0.977515	2.1888	0.073031	1	FALSE
ENSBTAG00000017797	20.1979	40.6251	-1.0082	0.073039	1	FALSE
ENSBTAG00000008603	32.9973	65.6434	-0.9923	0.073105	1	FALSE
ENSBTAG00000045634	0	1.78353	#NAME?	0.073274	1	FALSE
ENSBTAG00000018214	592.959	1.38668	8.7401	0.073286	1	FALSE
ENSBTAG00000025260	2.6269	7.3841	-1.4911	0.073403	1	FALSE
ENSBTAG00000002490	853.331	430.796	0.9861	0.073538	1	FALSE
ENSBTAG00000001003	1001.43	2.59188	8.5939	0.073967	1	FALSE
ENSBTAG00000020510	10.7035	4.16121	1.363	0.073978	1	FALSE
ENSBTAG00000007547	416.809	0.880756	8.8864	0.074135	1	FALSE
ENSBTAG00000012029	3.70611	11.3512	-1.6149	0.074652	1	FALSE
ENSBTAG00000008039	15.2969	4.5072	1.7629	0.074864	1	FALSE
ENSBTAG00000045218	12.0407	4.57989	1.3945	0.07527	1	FALSE
ENSBTAG00000002924	103.297	0.156122	9.3699	0.075399	1	FALSE
ENSBTAG00000003177	337.962	190.859	0.82435	0.075469	1	FALSE
ENSBTAG00000045889	215.633	0.409094	9.0419	0.076148	1	FALSE
ENSBTAG00000005523	462.169	278.56	0.73043	0.076152	1	FALSE
ENSBTAG00000015844	5088.54	2826.03	0.84848	0.076201	1	FALSE
ENSBTAG00000011547	803.71	1.89381	8.7292	0.076335	1	FALSE
ENSBTAG00000038985	11.8062	1.81559	2.701	0.076436	1	FALSE
ENSBTAG00000040028	3748.78	10.5702	8.4703	0.076438	1	FALSE
ENSBTAG00000021469	131.945	247.225	-0.90588	0.076743	1	FALSE
ENSBTAG00000027182	204.441	69.1265	1.5644	0.076804	1	FALSE
ENSBTAG00000009512	1.38128	5.57391	-2.0127	0.076933	1	FALSE
ENSBTAG00000007079	1240.52	2199.06	-0.82594	0.07694	1	FALSE
ENSBTAG00000018397	6.09527	16.0156	-1.3937	0.077211	1	FALSE
ENSBTAG00000016548	9.67591	21.1396	-1.1275	0.077274	1	FALSE
ENSBTAG00000021706	750.385	435.941	0.7835	0.077462	1	FALSE
ENSBTAG00000002931	29.6782	0	Inf	0.077513	1	FALSE
ENSBTAG00000007191	111.286	273.811	-1.2989	0.077643	1	FALSE
ENSBTAG00000029994	36.1609	79.2815	-1.1326	0.07807	1	FALSE
ENSBTAG00000017020	890.42	98.539	3.1757	0.078138	1	FALSE
ENSBTAG00000000081	370.984	202.627	0.87253	0.078303	1	FALSE
ENSBTAG00000009381	432.381	765.23	-0.82359	0.078325	1	FALSE
ENSBTAG00000003715	3.7606	0.560559	2.746	0.078563	1	FALSE
ENSBTAG00000046684	329.307	169.997	0.95392	0.078585	1	FALSE
ENSBTAG00000044443	7.47972	17.7297	-1.2451	0.079088	1	FALSE
ENSBTAG00000014514	3.7717	0.769439	2.2933	0.079137	1	FALSE
ENSBTAG00000007698	14.9445	33.1741	-1.1504	0.079276	1	FALSE
ENSBTAG00000003671	13.6371	5.6565	1.2696	0.079352	1	FALSE
ENSBTAG00000000644	124.576	275.416	-1.1446	0.079353	1	FALSE
ENSBTAG00000024960	54.6514	94.3075	-0.78712	0.079446	1	FALSE
ENSBTAG00000024715	335.337	615.645	-0.87649	0.07957	1	FALSE
ENSBTAG00000021811	1275.18	2148.56	-0.75267	0.079608	1	FALSE
ENSBTAG00000008361	1670.6	929.604	0.84568	0.079702	1	FALSE
ENSBTAG00000001558	3.19853	27.3672	-3.097	0.08002	1	FALSE
ENSBTAG00000021013	57.5745	105.699	-0.87646	0.080534	1	FALSE
ENSBTAG00000010880	9279.48	29.0784	8.318	0.080697	1	FALSE
ENSBTAG00000021508	1955.93	5.3556	8.5126	0.080719	1	FALSE
ENSBTAG00000007689	1092	397.271	1.4588	0.080878	1	FALSE
ENSBTAG00000017390	10.1734	21.8972	-1.1059	0.081067	1	FALSE
ENSBTAG00000008708	17.2566	7.53991	1.1945	0.081286	1	FALSE
ENSBTAG00000005714	89.6186	0.136365	9.3602	0.081373	1	FALSE
ENSBTAG00000038103	0.430008	3.77555	-3.1343	0.081491	1	FALSE
ENSBTAG00000007446	68.8185	39.7032	0.79354	0.081495	1	FALSE
ENSBTAG00000006572	415.522	732.984	-0.81886	0.08193	1	FALSE
ENSBTAG00000008538	15.9146	6.44664	1.3037	0.082139	1	FALSE
ENSBTAG00000038415	6.31643	34.8749	-2.465	0.082147	1	FALSE
ENSBTAG00000000987	4.97076	0.176513	4.8156	0.082484	1	FALSE
ENSBTAG00000011207	802.09	1431.12	-0.83531	0.082534	1	FALSE
ENSBTAG00000001481	28.1509	73.9974	-1.3943	0.082717	1	FALSE
ENSBTAG00000003568	28.7451	6.29462	2.1911	0.082746	1	FALSE
ENSBTAG00000015419	448.542	236.696	0.92221	0.082768	1	FALSE
ENSBTAG00000002025	126.009	68.8579	0.87183	0.083462	1	FALSE
ENSBTAG00000009405	9.20795	20.7618	-1.173	0.083468	1	FALSE
ENSBTAG00000010452	2230.87	1287.36	0.79319	0.083691	1	FALSE
ENSBTAG00000000746	2190.28	1222.91	0.8408	0.084084	1	FALSE
ENSBTAG00000000754	5259.81	3045.8	0.78819	0.084123	1	FALSE
ENSBTAG00000018352	85.3565	0.151465	9.1384	0.084174	1	FALSE
ENSBTAG00000018787	0.990011	4.01118	-2.0185	0.084365	1	FALSE
ENSBTAG00000009020	3160.23	1851.53	0.77131	0.084404	1	FALSE
ENSBTAG00000001446	129.937	234.382	-0.85104	0.084493	1	FALSE
ENSBTAG00000005078	467.525	67.8586	2.7844	0.084593	1	FALSE
ENSBTAG00000044101	33.791	60.8523	-0.84867	0.085049	1	FALSE
ENSBTAG00000007470	0.738857	3.46824	-2.2308	0.08512	1	FALSE
ENSBTAG00000046383	42.1562	77.2882	-0.8745	0.085472	1	FALSE
ENSBTAG00000044191	0.727741	3.82589	-2.3943	0.085626	1	FALSE
ENSBTAG00000005010	42.6138	90.243	-1.0825	0.085667	1	FALSE
ENSBTAG00000016229	900.363	491.034	0.87468	0.086145	1	FALSE
ENSBTAG00000007312	2381.53	4265.34	-0.84077	0.086277	1	FALSE
ENSBTAG00000014721	3.83546	9.68819	-1.3368	0.08638	1	FALSE
ENSBTAG00000016551	558.861	942.765	-0.75441	0.086392	1	FALSE
ENSBTAG00000000745	5166.14	2622.47	0.97816	0.086448	1	FALSE
ENSBTAG00000002951	41.8093	77.784	-0.89565	0.086582	1	FALSE
ENSBTAG00000014328	78.6139	0.151465	9.0197	0.086723	1	FALSE
ENSBTAG00000044422	1.33015	5.22026	-1.9725	0.08692	1	FALSE
ENSBTAG00000006726	3.90492	10.5485	-1.4337	0.08693	1	FALSE
ENSBTAG00000039028	22.3969	3.36163	2.7361	0.087005	1	FALSE
ENSBTAG00000015061	9.30652	20.312	-1.126	0.087014	1	FALSE
ENSBTAG00000001010	75.4464	42.0198	0.84438	0.087214	1	FALSE
ENSBTAG00000037735	550.913	976.441	-0.82571	0.087277	1	FALSE
ENSBTAG00000014003	1349.32	5.39942	7.9652	0.087516	1	FALSE
ENSBTAG00000001557	2.72542	0.151465	4.1694	0.087552	1	FALSE
ENSBTAG00000046910	0.519836	3.47729	-2.7418	0.087741	1	FALSE
ENSBTAG00000005390	705.764	1205.58	-0.77247	0.087818	1	FALSE
ENSBTAG00000047225	61.9846	29.2014	1.0859	0.087834	1	FALSE
ENSBTAG00000003341	503.305	850.508	-0.75689	0.087889	1	FALSE
ENSBTAG00000034680	5.53792	1.31371	2.0757	0.087972	1	FALSE
ENSBTAG00000002783	558.265	305.492	0.86982	0.088095	1	FALSE
ENSBTAG00000010520	423.837	755.605	-0.83412	0.088395	1	FALSE
ENSBTAG00000004989	757.949	1294.13	-0.77181	0.088464	1	FALSE
ENSBTAG00000048249	1.63607	6.45388	-1.9799	0.088748	1	FALSE
ENSBTAG00000010609	5.46154	1.32632	2.0419	0.088753	1	FALSE
ENSBTAG00000006541	18889.6	74.9823	7.9768	0.089205	1	FALSE
ENSBTAG00000037527	221.333	405.339	-0.87291	0.089219	1	FALSE
ENSBTAG00000033422	360.505	1.29544	8.1204	0.089252	1	FALSE
ENSBTAG00000008920	360.129	1.20073	8.2285	0.089307	1	FALSE
ENSBTAG00000022564	229.96	395.826	-0.78348	0.089327	1	FALSE
ENSBTAG00000004948	155.253	88.7624	0.8066	0.089421	1	FALSE
ENSBTAG00000000962	27.221	53.5817	-0.97702	0.089585	1	FALSE
ENSBTAG00000005299	530.916	317.751	0.74058	0.089734	1	FALSE
ENSBTAG00000018349	761.615	1281.24	-0.7504	0.089838	1	FALSE
ENSBTAG00000009850	42.5482	99.4585	-1.225	0.09	1	FALSE
ENSBTAG00000012684	249.095	645.555	-1.3738	0.090212	1	FALSE
ENSBTAG00000004175	10.1409	1.26931	2.9981	0.090252	1	FALSE
ENSBTAG00000008436	321.709	545.124	-0.76083	0.090261	1	FALSE
ENSBTAG00000007268	8464.47	14618.9	-0.78834	0.090541	1	FALSE
ENSBTAG00000044160	301.955	172.716	0.80593	0.090741	1	FALSE
ENSBTAG00000002640	1001.05	580.903	0.78514	0.090969	1	FALSE
ENSBTAG00000004723	1250.53	615.567	1.0226	0.091271	1	FALSE
ENSBTAG00000016906	9.92879	21.8114	-1.1354	0.091362	1	FALSE
ENSBTAG00000021259	1026.8	468.7	1.1314	0.091656	1	FALSE
ENSBTAG00000006707	979.514	1692.21	-0.78877	0.09176	1	FALSE
ENSBTAG00000018088	188.767	98.4016	0.93985	0.091873	1	FALSE
ENSBTAG00000008792	1397.31	2452.79	-0.81177	0.091931	1	FALSE
ENSBTAG00000019521	500.763	2.13709	7.8723	0.092142	1	FALSE
ENSBTAG00000024509	58.3784	22.9812	1.345	0.092516	1	FALSE
ENSBTAG00000006563	638.1	2.85142	7.806	0.092551	1	FALSE
ENSBTAG00000009012	395.95	1214.72	-1.6172	0.092552	1	FALSE
ENSBTAG00000010579	439.524	253.561	0.79361	0.092621	1	FALSE
ENSBTAG00000005111	185.116	108.053	0.77669	0.092931	1	FALSE
ENSBTAG00000047107	1.0762	11.7949	-3.4541	0.093297	1	FALSE
ENSBTAG00000014751	30.7456	0	Inf	0.093424	1	FALSE
ENSBTAG00000004405	1.99792	6.53172	-1.709	0.093715	1	FALSE
ENSBTAG00000013185	95.0593	170.042	-0.83899	0.09388	1	FALSE
ENSBTAG00000047685	232.122	128.789	0.84988	0.093911	1	FALSE
ENSBTAG00000039513	79.6529	42.0962	0.92004	0.094048	1	FALSE
ENSBTAG00000019322	27.1504	0	Inf	0.094086	1	FALSE
ENSBTAG00000022244	15131.4	67.797	7.8021	0.094187	1	FALSE
ENSBTAG00000020990	88.2694	47.6063	0.89076	0.094332	1	FALSE
ENSBTAG00000001604	3207.32	13.8335	7.8571	0.094341	1	FALSE
ENSBTAG00000018773	131.581	46.8335	1.4903	0.094378	1	FALSE
ENSBTAG00000000277	195.248	359.369	-0.88016	0.094529	1	FALSE
ENSBTAG00000017204	0	5.47308	#NAME?	0.094827	1	FALSE
ENSBTAG00000000559	2542.62	4246.33	-0.7399	0.094931	1	FALSE
ENSBTAG00000018517	805.639	422.55	0.93101	0.094977	1	FALSE
ENSBTAG00000009348	6.6654	1.76197	1.9195	0.095009	1	FALSE
ENSBTAG00000009533	1181.66	5.11304	7.8524	0.095125	1	FALSE
ENSBTAG00000039160	409.98	685.131	-0.74083	0.095175	1	FALSE
ENSBTAG00000046282	266.099	1.31365	7.6622	0.095371	1	FALSE
ENSBTAG00000011548	1153.51	4.79697	7.9097	0.095505	1	FALSE
ENSBTAG00000017256	52.4584	100.611	-0.93954	0.095615	1	FALSE
ENSBTAG00000039215	0	1.59688	#NAME?	0.095669	1	FALSE
ENSBTAG00000030932	172.361	308.89	-0.84166	0.095692	1	FALSE
ENSBTAG00000019633	42.1954	13.1637	1.6805	0.095788	1	FALSE
ENSBTAG00000047997	46.587	24.8914	0.90428	0.095842	1	FALSE
ENSBTAG00000039237	87.4526	1093.63	-3.6445	0.095863	1	FALSE
ENSBTAG00000014798	15.3922	33.9006	-1.1391	0.095919	1	FALSE
ENSBTAG00000002261	29.0255	0	Inf	0.096063	1	FALSE
ENSBTAG00000021963	406.425	212.894	0.93285	0.096136	1	FALSE
ENSBTAG00000020190	18.1259	35.6006	-0.97385	0.096453	1	FALSE
ENSBTAG00000018146	331.412	201.337	0.71902	0.09647	1	FALSE
ENSBTAG00000002996	1712.85	986.062	0.79665	0.096589	1	FALSE
ENSBTAG00000001492	137.017	247.858	-0.85516	0.096655	1	FALSE
ENSBTAG00000022917	10.7903	23.5114	-1.1236	0.097181	1	FALSE
ENSBTAG00000019852	1719.78	811.936	1.0828	0.097384	1	FALSE
ENSBTAG00000017866	32830.2	17150.2	0.9368	0.097404	1	FALSE
ENSBTAG00000002011	5.828	1.96036	1.5719	0.097567	1	FALSE
ENSBTAG00000012687	784.869	469.51	0.7413	0.097672	1	FALSE
ENSBTAG00000006552	59.9234	108.844	-0.86106	0.097971	1	FALSE
ENSBTAG00000031750	182.826	355.81	-0.96064	0.098225	1	FALSE
ENSBTAG00000016399	94.9569	38.3225	1.3091	0.098257	1	FALSE
ENSBTAG00000023806	661.7	2.92308	7.8225	0.098268	1	FALSE
ENSBTAG00000021216	10.086	3.69676	1.448	0.09835	1	FALSE
ENSBTAG00000021652	14.6123	6.29596	1.2147	0.098499	1	FALSE
ENSBTAG00000004950	4774.88	8129.47	-0.7677	0.098713	1	FALSE
ENSBTAG00000047488	1.64937	5.92189	-1.8441	0.098833	1	FALSE
ENSBTAG00000005017	34.5493	13.7712	1.327	0.098979	1	FALSE
ENSBTAG00000017863	2871.36	5473.87	-0.93082	0.098997	1	FALSE
ENSBTAG00000017075	83.2012	147.762	-0.82859	0.099634	1	FALSE
ENSBTAG00000018330	44.508	21.9019	1.023	0.099659	1	FALSE
ENSBTAG00000031962	199.785	357.137	-0.83803	0.099704	1	FALSE
ENSBTAG00000047740	3.53775	9.5467	-1.4322	0.09987	1	FALSE
ENSBTAG00000033748	11.7358	23.3586	-0.99304	0.10015	1	FALSE
ENSBTAG00000023659	1260.44	2745.42	-1.1231	0.10033	1	FALSE
ENSBTAG00000038910	3.67281	10.2571	-1.4817	0.10068	1	FALSE
ENSBTAG00000005697	8.42128	2.46462	1.7727	0.10072	1	FALSE
ENSBTAG00000021751	225.955	57.0065	1.9868	0.10084	1	FALSE
ENSBTAG00000013366	348.055	162.047	1.1029	0.1009	1	FALSE
ENSBTAG00000005482	223.455	130.495	0.77599	0.10092	1	FALSE
ENSBTAG00000044185	42.8762	3.72509	3.5248	0.10101	1	FALSE
ENSBTAG00000000628	49.0242	27.0758	0.85649	0.10107	1	FALSE
ENSBTAG00000038783	48.6518	8.68349	2.4861	0.10112	1	FALSE
ENSBTAG00000002834	3523.62	1673.88	1.0739	0.10124	1	FALSE
ENSBTAG00000038706	22.8391	42.2586	-0.88774	0.10147	1	FALSE
ENSBTAG00000033803	124.276	243.75	-0.97185	0.1015	1	FALSE
ENSBTAG00000027126	5.8733	1.2868	2.1904	0.10156	1	FALSE
ENSBTAG00000004394	347.182	635.902	-0.87311	0.10177	1	FALSE
ENSBTAG00000006453	18.6639	49.0676	-1.3945	0.10178	1	FALSE
ENSBTAG00000033008	9114.16	47.0742	7.597	0.10189	1	FALSE
ENSBTAG00000038464	334.142	60.4648	2.4663	0.10242	1	FALSE
ENSBTAG00000045943	25.3705	0	Inf	0.10252	1	FALSE
ENSBTAG00000015581	12.3705	25.0867	-1.02	0.1029	1	FALSE
ENSBTAG00000022514	1970.45	3294.88	-0.7417	0.10308	1	FALSE
ENSBTAG00000009733	3030.98	1452.47	1.0613	0.10312	1	FALSE
ENSBTAG00000010246	72.5326	29.5529	1.2953	0.10339	1	FALSE
ENSBTAG00000003171	66.0198	22.2162	1.5713	0.10355	1	FALSE
ENSBTAG00000021813	363.463	203.474	0.83697	0.10363	1	FALSE
ENSBTAG00000000735	30.8475	56.5908	-0.87542	0.10363	1	FALSE
ENSBTAG00000045862	464.077	769.099	-0.72881	0.10376	1	FALSE
ENSBTAG00000036078	2666.56	1520.98	0.80998	0.10397	1	FALSE
ENSBTAG00000046245	2.34785	6.52959	-1.4757	0.10413	1	FALSE
ENSBTAG00000020773	154.012	253.194	-0.7172	0.1042	1	FALSE
ENSBTAG00000046989	45.6168	24.8331	0.8773	0.10432	1	FALSE
ENSBTAG00000019385	18.6469	8.00442	1.2201	0.10437	1	FALSE
ENSBTAG00000038650	65.122	123.331	-0.92132	0.10443	1	FALSE
ENSBTAG00000002296	839.32	1412.59	-0.75105	0.10457	1	FALSE
ENSBTAG00000034373	5955.42	3484.03	0.77345	0.10469	1	FALSE
ENSBTAG00000002724	0.973662	4.19674	-2.1078	0.10475	1	FALSE
ENSBTAG00000006523	703.262	1497.73	-1.0906	0.10478	1	FALSE
ENSBTAG00000021745	440.922	2.28186	7.5942	0.10486	1	FALSE
ENSBTAG00000031217	3962.92	21.686	7.5137	0.10486	1	FALSE
ENSBTAG00000038794	232.068	65.8774	1.8167	0.10488	1	FALSE
ENSBTAG00000002845	3.2426	8.303	-1.3565	0.105	1	FALSE
ENSBTAG00000002096	562.776	950.087	-0.7555	0.10506	1	FALSE
ENSBTAG00000002041	389.449	638.934	-0.71423	0.1051	1	FALSE
ENSBTAG00000010693	1099.31	505.534	1.1207	0.10529	1	FALSE
ENSBTAG00000008479	23.984	72.5336	-1.5966	0.1054	1	FALSE
ENSBTAG00000019658	498.564	2.67366	7.5428	0.10552	1	FALSE
ENSBTAG00000005825	9.00456	23.6182	-1.3912	0.10555	1	FALSE
ENSBTAG00000002964	602.349	3.0633	7.6194	0.1057	1	FALSE
ENSBTAG00000017567	2240.26	1141.05	0.97331	0.10578	1	FALSE
ENSBTAG00000000437	80.6826	17.0291	2.2443	0.10589	1	FALSE
ENSBTAG00000030845	4490.14	7432.63	-0.72711	0.10601	1	FALSE
ENSBTAG00000008868	2322.22	12.9749	7.4836	0.10605	1	FALSE
ENSBTAG00000044082	10.8875	23.3305	-1.0995	0.1061	1	FALSE
ENSBTAG00000010958	114.918	61.8366	0.89408	0.10615	1	FALSE
ENSBTAG00000006995	45755.7	27432.1	0.73809	0.10633	1	FALSE
ENSBTAG00000013928	3.42435	0.610516	2.4877	0.10647	1	FALSE
ENSBTAG00000017837	0	1.61596	#NAME?	0.107	1	FALSE
ENSBTAG00000002714	2175.67	912.85	1.253	0.1071	1	FALSE
ENSBTAG00000040188	1.32695	6.34815	-2.2582	0.10722	1	FALSE
ENSBTAG00000001580	6.09308	24.8195	-2.0262	0.10752	1	FALSE
ENSBTAG00000001009	845.055	1404.74	-0.73319	0.10783	1	FALSE
ENSBTAG00000010284	273.079	74.0796	1.8822	0.10791	1	FALSE
ENSBTAG00000015786	267.847	1.56088	7.4229	0.10804	1	FALSE
ENSBTAG00000014707	251.428	847.943	-1.7538	0.10805	1	FALSE
ENSBTAG00000021416	1259.25	696.04	0.85532	0.10807	1	FALSE
ENSBTAG00000002702	160.892	286.084	-0.83034	0.10857	1	FALSE
ENSBTAG00000016204	123.189	211.7	-0.78114	0.10892	1	FALSE
ENSBTAG00000014005	853.911	453.065	0.91437	0.10912	1	FALSE
ENSBTAG00000010411	4.24312	24.4745	-2.5281	0.10912	1	FALSE
ENSBTAG00000021596	1.77121	5.63811	-1.6705	0.10937	1	FALSE
ENSBTAG00000002034	51.7719	26.1903	0.98314	0.10946	1	FALSE
ENSBTAG00000046512	1394.63	9.00988	7.2742	0.10955	1	FALSE
ENSBTAG00000013779	658.554	236.375	1.4782	0.10992	1	FALSE
ENSBTAG00000002266	72.3873	137.594	-0.92661	0.10994	1	FALSE
ENSBTAG00000002647	90.9924	158.623	-0.80179	0.10998	1	FALSE
ENSBTAG00000006591	87.1543	172.176	-0.98224	0.11001	1	FALSE
ENSBTAG00000008446	206.883	121.986	0.76209	0.11013	1	FALSE
ENSBTAG00000047330	10430.9	6541.13	0.67324	0.11019	1	FALSE
ENSBTAG00000007635	230.597	110.228	1.0649	0.11059	1	FALSE
ENSBTAG00000021709	1316.34	2107.01	-0.67867	0.11089	1	FALSE
ENSBTAG00000017233	44.1103	15.8318	1.4783	0.1109	1	FALSE
ENSBTAG00000048156	0.353968	2.73966	-2.9523	0.11092	1	FALSE
ENSBTAG00000026068	0	1.56605	#NAME?	0.11098	1	FALSE
ENSBTAG00000005871	403.506	244.364	0.72356	0.11107	1	FALSE
ENSBTAG00000018681	16.7183	7.84953	1.0907	0.11109	1	FALSE
ENSBTAG00000046714	1.67904	5.59289	-1.736	0.11149	1	FALSE
ENSBTAG00000020406	2085.63	818.362	1.3497	0.11156	1	FALSE
ENSBTAG00000014667	246.573	36.8027	2.7441	0.11187	1	FALSE
ENSBTAG00000020394	330.604	536.233	-0.69775	0.11243	1	FALSE
ENSBTAG00000006948	64.7408	34.0565	0.92674	0.11256	1	FALSE
ENSBTAG00000004150	41.5973	118.428	-1.5094	0.11269	1	FALSE
ENSBTAG00000013791	138.743	45.4066	1.6114	0.11275	1	FALSE
ENSBTAG00000014529	46.8982	83.6392	-0.83465	0.11289	1	FALSE
ENSBTAG00000008576	17.8019	8.02171	1.15	0.1129	1	FALSE
ENSBTAG00000026812	40.7544	17.6737	1.2054	0.11309	1	FALSE
ENSBTAG00000015708	63.3126	111.748	-0.81968	0.11309	1	FALSE
ENSBTAG00000026080	87.5729	152.831	-0.80338	0.11316	1	FALSE
ENSBTAG00000010062	0.491438	2.96302	-2.592	0.11329	1	FALSE
ENSBTAG00000040496	129.791	61.8435	1.0695	0.11339	1	FALSE
ENSBTAG00000021208	64.532	35.2048	0.87424	0.11341	1	FALSE
ENSBTAG00000047326	19.0578	0	Inf	0.11364	1	FALSE
ENSBTAG00000019953	617.398	1065.46	-0.78721	0.11376	1	FALSE
ENSBTAG00000042696	14.0502	28.7819	-1.0346	0.11381	1	FALSE
ENSBTAG00000009917	108.299	62.5625	0.79165	0.11389	1	FALSE
ENSBTAG00000018709	12.726	24.9494	-0.97123	0.11389	1	FALSE
ENSBTAG00000013994	1.51452	0	Inf	0.11453	1	FALSE
ENSBTAG00000031524	1163.58	719.379	0.69375	0.11456	1	FALSE
ENSBTAG00000020535	372.314	609.037	-0.71001	0.11474	1	FALSE
ENSBTAG00000007807	1802.66	1122.16	0.68385	0.11479	1	FALSE
ENSBTAG00000038854	0	1.70884	#NAME?	0.1148	1	FALSE
ENSBTAG00000019533	199.788	83.2012	1.2638	0.11495	1	FALSE
ENSBTAG00000024929	1187.1	8.0644	7.2017	0.11503	1	FALSE
ENSBTAG00000046428	1.12375	4.04	-1.846	0.11517	1	FALSE
ENSBTAG00000020582	5.66735	12.5054	-1.1418	0.11527	1	FALSE
ENSBTAG00000014612	351.88	562.979	-0.678	0.11539	1	FALSE
ENSBTAG00000014735	2.11079	0.156122	3.757	0.11573	1	FALSE
ENSBTAG00000016505	27.6055	11.1713	1.3052	0.1158	1	FALSE
ENSBTAG00000046531	106.13	180.402	-0.76539	0.11581	1	FALSE
ENSBTAG00000023026	41.3833	0.300439	7.1058	0.11609	1	FALSE
ENSBTAG00000010645	6918.73	10988.8	-0.66745	0.11617	1	FALSE
ENSBTAG00000017416	728.867	403.432	0.85333	0.11631	1	FALSE
ENSBTAG00000016646	0.594006	2.83349	-2.254	0.11651	1	FALSE
ENSBTAG00000021516	32.9977	5.08165	2.699	0.11654	1	FALSE
ENSBTAG00000029897	76.042	148.492	-0.96552	0.11658	1	FALSE
ENSBTAG00000016401	2733.52	1416.76	0.94817	0.11672	1	FALSE
ENSBTAG00000010828	8.63014	37.3174	-2.1124	0.11672	1	FALSE
ENSBTAG00000015118	22.0449	7.745	1.5091	0.11699	1	FALSE
ENSBTAG00000011543	111.135	192.533	-0.7928	0.11718	1	FALSE
ENSBTAG00000017659	35.2411	60.1193	-0.77057	0.1172	1	FALSE
ENSBTAG00000014312	11.7018	5.40963	1.1131	0.11754	1	FALSE
ENSBTAG00000019595	708.433	431.559	0.71507	0.11754	1	FALSE
ENSBTAG00000001176	78.9901	2.69711	4.8722	0.11755	1	FALSE
ENSBTAG00000026344	166.593	1.35045	6.9467	0.11762	1	FALSE
ENSBTAG00000014138	113.875	64.5947	0.81796	0.11777	1	FALSE
ENSBTAG00000046773	15.6188	31.8702	-1.0289	0.1178	1	FALSE
ENSBTAG00000008631	1242.5	1959.7	-0.65739	0.11784	1	FALSE
ENSBTAG00000012995	219.572	372.385	-0.7621	0.11817	1	FALSE
ENSBTAG00000005741	2.62325	0.327978	2.9997	0.11822	1	FALSE
ENSBTAG00000017180	0	1.48244	#NAME?	0.11826	1	FALSE
ENSBTAG00000018996	124.181	70.5093	0.81656	0.11832	1	FALSE
ENSBTAG00000046208	0	1.4806	#NAME?	0.11843	1	FALSE
ENSBTAG00000025767	6.50126	1.21812	2.4161	0.11857	1	FALSE
ENSBTAG00000021132	1151.36	8.30673	7.1148	0.11866	1	FALSE
ENSBTAG00000016341	1579.02	897.326	0.81532	0.119	1	FALSE
ENSBTAG00000004869	86.0018	40.7494	1.0776	0.11919	1	FALSE
ENSBTAG00000044080	3.08688	7.96309	-1.3672	0.11924	1	FALSE
ENSBTAG00000016963	75.399	137.174	-0.86339	0.11961	1	FALSE
ENSBTAG00000011240	2.38897	0.287829	3.0531	0.11962	1	FALSE
ENSBTAG00000020205	93.2669	50.7698	0.87739	0.11996	1	FALSE
ENSBTAG00000001598	46.2612	25.891	0.83735	0.12048	1	FALSE
ENSBTAG00000005782	2.69256	8.22127	-1.6104	0.1207	1	FALSE
ENSBTAG00000017946	107.937	185.122	-0.77829	0.1208	1	FALSE
ENSBTAG00000008893	1526.29	938.053	0.70229	0.12088	1	FALSE
ENSBTAG00000002471	291.202	61.1986	2.2504	0.12112	1	FALSE
ENSBTAG00000037533	9253.21	14764.8	-0.67414	0.12117	1	FALSE
ENSBTAG00000046668	333.36	747.461	-1.1649	0.12154	1	FALSE
ENSBTAG00000014435	76.2949	156.104	-1.0328	0.12156	1	FALSE
ENSBTAG00000016876	18.9569	65.0266	-1.7783	0.12181	1	FALSE
ENSBTAG00000035975	23.2958	41.6978	-0.8399	0.12206	1	FALSE
ENSBTAG00000021458	2.27781	0.344385	2.7255	0.12214	1	FALSE
ENSBTAG00000019210	642.069	4.65296	7.1084	0.12227	1	FALSE
ENSBTAG00000011654	5.63914	12.2411	-1.1182	0.12232	1	FALSE
ENSBTAG00000025853	149.222	54.4252	1.4551	0.12238	1	FALSE
ENSBTAG00000048058	100.947	168.548	-0.73956	0.12239	1	FALSE
ENSBTAG00000031679	2.11549	6.89471	-1.7045	0.12244	1	FALSE
ENSBTAG00000019217	1633.47	932.117	0.80936	0.12282	1	FALSE
ENSBTAG00000006823	6970.96	53.127	7.0358	0.12291	1	FALSE
ENSBTAG00000007642	182.141	299.144	-0.71579	0.12292	1	FALSE
ENSBTAG00000001851	57.798	0.385842	7.2269	0.12297	1	FALSE
ENSBTAG00000006999	28554.6	224.362	6.9918	0.12314	1	FALSE
ENSBTAG00000020980	8062.88	4748.92	0.7637	0.1232	1	FALSE
ENSBTAG00000008329	101.831	186.1	-0.8699	0.1236	1	FALSE
ENSBTAG00000012507	36.0597	20.2272	0.83409	0.12378	1	FALSE
ENSBTAG00000009772	62.9543	36.3858	0.79093	0.1239	1	FALSE
ENSBTAG00000007159	174.495	85.6656	1.0264	0.1241	1	FALSE
ENSBTAG00000001195	27.9794	58.5733	-1.0659	0.1241	1	FALSE
ENSBTAG00000018804	313.064	192.703	0.70008	0.12414	1	FALSE
ENSBTAG00000046555	414.002	666.634	-0.68726	0.12431	1	FALSE
ENSBTAG00000006345	217.486	1.55778	7.1253	0.12441	1	FALSE
ENSBTAG00000005370	184.391	103.834	0.82849	0.12443	1	FALSE
ENSBTAG00000046580	408.289	683.018	-0.74233	0.12445	1	FALSE
ENSBTAG00000012377	824.835	481.445	0.77674	0.1245	1	FALSE
ENSBTAG00000008783	40.6457	89.5823	-1.1401	0.12456	1	FALSE
ENSBTAG00000039722	0	1.41521	#NAME?	0.12474	1	FALSE
ENSBTAG00000047248	79.5481	142.518	-0.84125	0.12474	1	FALSE
ENSBTAG00000030483	80.6665	137.43	-0.76866	0.12481	1	FALSE
ENSBTAG00000027204	135.275	259.094	-0.93758	0.12502	1	FALSE
ENSBTAG00000007773	2894.53	5170.5	-0.83697	0.12532	1	FALSE
ENSBTAG00000034597	5.17405	1.55181	1.7373	0.12541	1	FALSE
ENSBTAG00000015210	1.95844	0.136365	3.8442	0.12546	1	FALSE
ENSBTAG00000011733	136.045	56.8803	1.2581	0.12558	1	FALSE
ENSBTAG00000024934	2.0701	5.9493	-1.523	0.12565	1	FALSE
ENSBTAG00000016250	379.069	194.745	0.96088	0.12566	1	FALSE
ENSBTAG00000000936	19.3999	9.79195	0.98638	0.1258	1	FALSE
ENSBTAG00000002674	0.712609	3.1591	-2.1483	0.12591	1	FALSE
ENSBTAG00000006173	4.56475	10.4759	-1.1985	0.12601	1	FALSE
ENSBTAG00000011150	1465.15	818.763	0.83953	0.1261	1	FALSE
ENSBTAG00000018806	65.3847	117.762	-0.84885	0.12626	1	FALSE
ENSBTAG00000009848	18.7125	35.5145	-0.92441	0.12626	1	FALSE
ENSBTAG00000019813	59899.4	28168.4	1.0885	0.12627	1	FALSE
ENSBTAG00000014885	2636.97	24.2129	6.767	0.12641	1	FALSE
ENSBTAG00000013371	170.418	281.113	-0.72207	0.1265	1	FALSE
ENSBTAG00000045449	1.40336	0	Inf	0.12657	1	FALSE
ENSBTAG00000003505	44190.1	73402.4	-0.7321	0.12677	1	FALSE
ENSBTAG00000007173	6976.96	12716.3	-0.866	0.12698	1	FALSE
ENSBTAG00000001997	2.37017	7.82942	-1.7239	0.127	1	FALSE
ENSBTAG00000014315	8.89518	3.61603	1.2986	0.12703	1	FALSE
ENSBTAG00000001359	10.9652	22.0492	-1.0078	0.12713	1	FALSE
ENSBTAG00000016979	371.583	216.976	0.77615	0.12718	1	FALSE
ENSBTAG00000044173	846.286	496.369	0.76973	0.12732	1	FALSE
ENSBTAG00000019406	3.5885	9.58502	-1.4174	0.12735	1	FALSE
ENSBTAG00000004432	5833.18	2795.34	1.0613	0.12738	1	FALSE
ENSBTAG00000001008	83.9278	160.525	-0.93557	0.12755	1	FALSE
ENSBTAG00000047383	0.215004	13.8743	-6.0119	0.12766	1	FALSE
ENSBTAG00000012465	73.7122	122.078	-0.72783	0.1281	1	FALSE
ENSBTAG00000023652	2271.83	3783.97	-0.73604	0.12815	1	FALSE
ENSBTAG00000010954	202.591	1.44871	7.1277	0.12825	1	FALSE
ENSBTAG00000000163	2915.64	1750.76	0.73584	0.1283	1	FALSE
ENSBTAG00000031397	80.3595	143.82	-0.83972	0.12834	1	FALSE
ENSBTAG00000018810	4696.3	2310.12	1.0236	0.1286	1	FALSE
ENSBTAG00000004303	2.68599	0.432146	2.6359	0.12919	1	FALSE
ENSBTAG00000010276	87.6154	147.499	-0.75145	0.12925	1	FALSE
ENSBTAG00000045012	1.56795	0	Inf	0.12953	1	FALSE
ENSBTAG00000039356	3.42514	20.205	-2.5605	0.12953	1	FALSE
ENSBTAG00000002606	265.082	157.96	0.74688	0.12982	1	FALSE
ENSBTAG00000020433	95.4711	160.876	-0.75281	0.12984	1	FALSE
ENSBTAG00000023007	7.43842	3.08195	1.2712	0.13042	1	FALSE
ENSBTAG00000026944	56.5042	99.9354	-0.82264	0.13045	1	FALSE
ENSBTAG00000017512	520.488	92.0991	2.4986	0.13062	1	FALSE
ENSBTAG00000010866	141.958	277.572	-0.9674	0.13065	1	FALSE
ENSBTAG00000020642	523.452	326.084	0.68281	0.13082	1	FALSE
ENSBTAG00000003396	1193.35	1932.43	-0.6954	0.13084	1	FALSE
ENSBTAG00000020984	124.44	74.1281	0.74735	0.13103	1	FALSE
ENSBTAG00000013496	334.231	657.127	-0.97532	0.13123	1	FALSE
ENSBTAG00000011076	17.8711	9.61808	0.89381	0.13131	1	FALSE
ENSBTAG00000047957	795.1	330.093	1.2683	0.13135	1	FALSE
ENSBTAG00000003920	26.5743	50.0596	-0.91361	0.13149	1	FALSE
ENSBTAG00000011818	4.29731	11.2148	-1.3839	0.13149	1	FALSE
ENSBTAG00000045033	3.05406	0.583611	2.3876	0.13178	1	FALSE
ENSBTAG00000031598	2514.34	1351.7	0.8954	0.13191	1	FALSE
ENSBTAG00000028692	3.44583	0.727123	2.2446	0.132	1	FALSE
ENSBTAG00000006121	126.637	0.818189	7.2741	0.13222	1	FALSE
ENSBTAG00000031351	2.15551	7.53238	-1.8051	0.13238	1	FALSE
ENSBTAG00000016704	799.349	1279.07	-0.67819	0.13239	1	FALSE
ENSBTAG00000001739	245.124	153.252	0.6776	0.1325	1	FALSE
ENSBTAG00000008641	3.1301	0.337238	3.2144	0.13262	1	FALSE
ENSBTAG00000019940	6.19064	19.9754	-1.6901	0.13262	1	FALSE
ENSBTAG00000008493	621.177	321.498	0.9502	0.13263	1	FALSE
ENSBTAG00000038662	11.3726	5.39293	1.0764	0.13271	1	FALSE
ENSBTAG00000037534	4.19278	10.0524	-1.2616	0.13278	1	FALSE
ENSBTAG00000002390	8.4595	16.7861	-0.98862	0.1328	1	FALSE
ENSBTAG00000002983	87.9366	0.595416	7.2064	0.13286	1	FALSE
ENSBTAG00000008103	6701.1	3623.8	0.8869	0.13303	1	FALSE
ENSBTAG00000002781	43.2425	19.1695	1.1736	0.13306	1	FALSE
ENSBTAG00000015646	353.028	212.543	0.73203	0.13312	1	FALSE
ENSBTAG00000036743	0	1.71412	#NAME?	0.13324	1	FALSE
ENSBTAG00000046067	4.31161	10.6842	-1.3092	0.13329	1	FALSE
ENSBTAG00000021923	4.00001	9.3606	-1.2266	0.13331	1	FALSE
ENSBTAG00000032829	3444.12	2013.28	0.77459	0.13336	1	FALSE
ENSBTAG00000048080	13.9107	6.52343	1.0925	0.13345	1	FALSE
ENSBTAG00000019988	324.38	510.967	-0.65554	0.13354	1	FALSE
ENSBTAG00000034954	14.9757	33.8109	-1.1749	0.13385	1	FALSE
ENSBTAG00000006066	3450.52	2108.04	0.71091	0.13388	1	FALSE
ENSBTAG00000018691	305.237	492.005	-0.68874	0.13393	1	FALSE
ENSBTAG00000045787	16.1345	2.08811	2.9499	0.13403	1	FALSE
ENSBTAG00000043268	14.9925	28.4311	-0.92323	0.13416	1	FALSE
ENSBTAG00000047602	9.5104	4.01725	1.2433	0.13435	1	FALSE
ENSBTAG00000006679	286.899	167.177	0.77917	0.13442	1	FALSE
ENSBTAG00000006539	54.5074	90.4192	-0.73018	0.13446	1	FALSE
ENSBTAG00000042559	4.46542	1.34654	1.7295	0.1345	1	FALSE
ENSBTAG00000019938	706.074	406.374	0.79701	0.13453	1	FALSE
ENSBTAG00000045102	8.66945	18.1613	-1.0669	0.13461	1	FALSE
ENSBTAG00000021531	18.2915	0.151465	6.9161	0.13463	1	FALSE
ENSBTAG00000021594	44.8484	19.6152	1.1931	0.13472	1	FALSE
ENSBTAG00000004560	38.8069	90.6013	-1.2232	0.13484	1	FALSE
ENSBTAG00000013426	65.7467	37.7315	0.80115	0.13485	1	FALSE
ENSBTAG00000007378	145.604	24.5356	2.5691	0.13489	1	FALSE
ENSBTAG00000002985	632.928	403.483	0.64953	0.13519	1	FALSE
ENSBTAG00000007732	287.133	2.87907	6.64	0.1352	1	FALSE
ENSBTAG00000026848	139.553	72.0672	0.9534	0.13526	1	FALSE
ENSBTAG00000008956	32.1235	66.2887	-1.0451	0.13575	1	FALSE
ENSBTAG00000030940	129.948	250.697	-0.94801	0.13607	1	FALSE
ENSBTAG00000005891	27.4011	50.5207	-0.88264	0.13615	1	FALSE
ENSBTAG00000031769	12.1985	4.40911	1.4681	0.13639	1	FALSE
ENSBTAG00000020893	8.57276	17.1848	-1.0033	0.13649	1	FALSE
ENSBTAG00000008366	19.374	35.3045	-0.86573	0.13678	1	FALSE
ENSBTAG00000047587	7.65799	3.03149	1.3369	0.13683	1	FALSE
ENSBTAG00000004653	1048.25	644.224	0.70235	0.13696	1	FALSE
ENSBTAG00000046457	7.85935	2.87583	1.4504	0.13726	1	FALSE
ENSBTAG00000047807	21.942	53.4155	-1.2836	0.13732	1	FALSE
ENSBTAG00000014547	1694.88	17.3677	6.6086	0.13748	1	FALSE
ENSBTAG00000006278	0.464941	3.08511	-2.7302	0.13756	1	FALSE
ENSBTAG00000020696	129.759	79.5396	0.70609	0.13768	1	FALSE
ENSBTAG00000002902	880.132	543.239	0.69613	0.13778	1	FALSE
ENSBTAG00000031913	70.3625	37.36	0.91331	0.13791	1	FALSE
ENSBTAG00000023823	32.2724	16.9093	0.93248	0.13815	1	FALSE
ENSBTAG00000001870	0	1.4456	#NAME?	0.13826	1	FALSE
ENSBTAG00000015981	44.7972	26.3799	0.76397	0.13845	1	FALSE
ENSBTAG00000014069	13781.8	7966.04	0.79083	0.13874	1	FALSE
ENSBTAG00000045966	4.33272	8.97586	-1.0508	0.13875	1	FALSE
ENSBTAG00000003036	3.43546	0.96249	1.8357	0.13905	1	FALSE
ENSBTAG00000037989	159.724	257.608	-0.6896	0.13909	1	FALSE
ENSBTAG00000022986	48.7376	29.3143	0.73343	0.1394	1	FALSE
ENSBTAG00000001586	561.001	291.989	0.94209	0.13945	1	FALSE
ENSBTAG00000002240	13.0672	24.9374	-0.93235	0.13961	1	FALSE
ENSBTAG00000016284	10.2666	20.9614	-1.0298	0.13969	1	FALSE
ENSBTAG00000008832	54.0664	31.9814	0.7575	0.1398	1	FALSE
ENSBTAG00000020679	176.263	322.925	-0.87347	0.13996	1	FALSE
ENSBTAG00000012297	492.447	785.893	-0.67436	0.14001	1	FALSE
ENSBTAG00000002066	0	1.42801	#NAME?	0.14005	1	FALSE
ENSBTAG00000008066	58.7745	33.1691	0.82535	0.14025	1	FALSE
ENSBTAG00000003882	2282.12	1323.19	0.78636	0.14042	1	FALSE
ENSBTAG00000016144	2.25589	0.327978	2.782	0.14047	1	FALSE
ENSBTAG00000004894	73.4585	141.012	-0.94082	0.14075	1	FALSE
ENSBTAG00000035785	0	1.95441	#NAME?	0.14114	1	FALSE
ENSBTAG00000040600	0.198002	1.99877	-3.3355	0.14135	1	FALSE
ENSBTAG00000046449	9.72818	18.5717	-0.93286	0.14136	1	FALSE
ENSBTAG00000025405	71.7326	115.993	-0.69334	0.14138	1	FALSE
ENSBTAG00000002049	2830.18	1657.17	0.77217	0.14151	1	FALSE
ENSBTAG00000015188	4403.75	2851.9	0.62681	0.14151	1	FALSE
ENSBTAG00000014072	8.18014	3.38729	1.272	0.14177	1	FALSE
ENSBTAG00000020059	49.1817	91.8175	-0.90065	0.1418	1	FALSE
ENSBTAG00000046336	0.165868	2.02393	-3.609	0.1418	1	FALSE
ENSBTAG00000042186	1.65295	0	Inf	0.14184	1	FALSE
ENSBTAG00000047238	860.273	1355.61	-0.65607	0.1419	1	FALSE
ENSBTAG00000014326	42.5123	115.846	-1.4463	0.14193	1	FALSE
ENSBTAG00000047504	3.77405	8.96509	-1.2482	0.14198	1	FALSE
ENSBTAG00000039555	1353.88	639.155	1.0829	0.14227	1	FALSE
ENSBTAG00000002824	12.6498	22.9905	-0.86192	0.14228	1	FALSE
ENSBTAG00000047155	2806.48	32.39	6.4371	0.1423	1	FALSE
ENSBTAG00000019422	4.04075	10.9643	-1.4401	0.14251	1	FALSE
ENSBTAG00000039524	27.3443	13.8582	0.9805	0.14278	1	FALSE
ENSBTAG00000021921	312.032	195.287	0.6761	0.14292	1	FALSE
ENSBTAG00000039718	6.33915	1.74361	1.8622	0.14293	1	FALSE
ENSBTAG00000046047	4.91653	11.8916	-1.2742	0.14314	1	FALSE
ENSBTAG00000017785	19.2136	8.07953	1.2498	0.14316	1	FALSE
ENSBTAG00000017471	31.1361	0.851492	5.1925	0.14318	1	FALSE
ENSBTAG00000018723	4513.21	1834.75	1.2986	0.14322	1	FALSE
ENSBTAG00000011766	7478.06	17204.1	-1.202	0.14349	1	FALSE
ENSBTAG00000002978	26.6417	6.86465	1.9564	0.14358	1	FALSE
ENSBTAG00000012116	21.8347	5.84272	1.9019	0.14364	1	FALSE
ENSBTAG00000026236	137.453	88.1552	0.64082	0.14369	1	FALSE
ENSBTAG00000012945	23.4197	12.1382	0.94817	0.14374	1	FALSE
ENSBTAG00000007883	94.4628	195.607	-1.0501	0.14389	1	FALSE
ENSBTAG00000021308	560.445	311.313	0.8482	0.14398	1	FALSE
ENSBTAG00000019214	767.833	464.716	0.72444	0.14411	1	FALSE
ENSBTAG00000024826	12.4702	0	Inf	0.14412	1	FALSE
ENSBTAG00000010316	0.92882	6.60322	-2.8297	0.14418	1	FALSE
ENSBTAG00000006451	0.443392	2.64589	-2.5771	0.1442	1	FALSE
ENSBTAG00000017032	22.1076	0.288634	6.2592	0.14451	1	FALSE
ENSBTAG00000007921	66.1473	113.248	-0.77573	0.14451	1	FALSE
ENSBTAG00000001595	46.3093	98.8853	-1.0945	0.14471	1	FALSE
ENSBTAG00000025213	7.13858	16.6366	-1.2207	0.14507	1	FALSE
ENSBTAG00000016283	1.6083	4.90603	-1.609	0.14511	1	FALSE
ENSBTAG00000031943	1.39283	0	Inf	0.14525	1	FALSE
ENSBTAG00000014956	1232.83	13.9201	6.4687	0.14525	1	FALSE
ENSBTAG00000010630	112.307	66.923	0.74688	0.14565	1	FALSE
ENSBTAG00000005218	730.455	359.852	1.0214	0.14571	1	FALSE
ENSBTAG00000039231	4078.31	1937.54	1.0737	0.14592	1	FALSE
ENSBTAG00000006804	17.715	32.1212	-0.85855	0.14602	1	FALSE
ENSBTAG00000048203	0.348208	2.31105	-2.7305	0.14602	1	FALSE
ENSBTAG00000020638	10163.3	6584.71	0.62618	0.14605	1	FALSE
ENSBTAG00000024470	24.928	51.4716	-1.046	0.14644	1	FALSE
ENSBTAG00000005170	34.6473	57.6249	-0.73395	0.14645	1	FALSE
ENSBTAG00000014813	14.2035	6.73765	1.0759	0.14647	1	FALSE
ENSBTAG00000017466	6.34864	13.6477	-1.1041	0.14664	1	FALSE
ENSBTAG00000011734	2747.96	29.4025	6.5463	0.14665	1	FALSE
ENSBTAG00000005963	0.198002	3.16063	-3.9966	0.14669	1	FALSE
ENSBTAG00000038462	307.811	3.71556	6.3723	0.14681	1	FALSE
ENSBTAG00000008513	58.0806	97.003	-0.73997	0.14694	1	FALSE
ENSBTAG00000030575	406.572	202.672	1.0044	0.14696	1	FALSE
ENSBTAG00000015980	5057.79	3277.21	0.62604	0.1472	1	FALSE
ENSBTAG00000008105	997.451	389.375	1.3571	0.14722	1	FALSE
ENSBTAG00000006505	612.504	1335.25	-1.1243	0.14732	1	FALSE
ENSBTAG00000022460	5.63861	1.864	1.5969	0.14751	1	FALSE
ENSBTAG00000009292	1033.1	1721.37	-0.73658	0.14772	1	FALSE
ENSBTAG00000005841	138.229	217.756	-0.65565	0.14788	1	FALSE
ENSBTAG00000004863	89.7353	45.2138	0.98891	0.14809	1	FALSE
ENSBTAG00000033740	14.8224	7.56349	0.97065	0.14821	1	FALSE
ENSBTAG00000021696	4.1717	12.6675	-1.6024	0.14825	1	FALSE
ENSBTAG00000011273	1.80316	5.16825	-1.5192	0.14832	1	FALSE
ENSBTAG00000039955	0.620376	3.01128	-2.2792	0.14838	1	FALSE
ENSBTAG00000017305	1.52096	0	Inf	0.14846	1	FALSE
ENSBTAG00000017440	254.171	153.5	0.72756	0.14858	1	FALSE
ENSBTAG00000017718	18.1172	3.08094	2.5559	0.14859	1	FALSE
ENSBTAG00000007131	78.0195	1.31322	5.8927	0.14861	1	FALSE
ENSBTAG00000002888	220.297	141.711	0.6365	0.14866	1	FALSE
ENSBTAG00000014205	1769.21	748.539	1.241	0.14872	1	FALSE
ENSBTAG00000007720	2.14647	6.27211	-1.547	0.14872	1	FALSE
ENSBTAG00000000638	78.6626	130.811	-0.73374	0.14881	1	FALSE
ENSBTAG00000038073	21.9658	38.0645	-0.79319	0.14883	1	FALSE
ENSBTAG00000021975	140.855	82.9427	0.76403	0.14927	1	FALSE
ENSBTAG00000018101	4479.57	6761.17	-0.59391	0.1493	1	FALSE
ENSBTAG00000011245	168.034	300.63	-0.83924	0.14948	1	FALSE
ENSBTAG00000012996	968.22	595.068	0.70228	0.1495	1	FALSE
ENSBTAG00000045895	85.5109	155.364	-0.86147	0.14995	1	FALSE
ENSBTAG00000004917	9.38222	37.232	-1.9885	0.14996	1	FALSE
ENSBTAG00000019625	259.838	138.111	0.91178	0.15	1	FALSE
ENSBTAG00000016920	13.1197	32.316	-1.3005	0.15017	1	FALSE
ENSBTAG00000001021	66.6838	32.3899	1.0418	0.15024	1	FALSE
ENSBTAG00000005198	424.053	146.735	1.531	0.15025	1	FALSE
ENSBTAG00000003408	1996.86	4511.84	-1.176	0.15059	1	FALSE
ENSBTAG00000013957	15.4274	30.6434	-0.99008	0.1508	1	FALSE
ENSBTAG00000005910	19.0647	5.2782	1.8528	0.15082	1	FALSE
ENSBTAG00000019538	245.673	149.39	0.71766	0.15085	1	FALSE
ENSBTAG00000008013	336.168	3.85947	6.4446	0.15097	1	FALSE
ENSBTAG00000009520	5.30305	0.715127	2.8906	0.1511	1	FALSE
ENSBTAG00000015296	1466.33	916.795	0.67754	0.15132	1	FALSE
ENSBTAG00000014762	50.3718	82.5881	-0.71332	0.15133	1	FALSE
ENSBTAG00000009171	1.33336	0	Inf	0.15146	1	FALSE
ENSBTAG00000017655	1069.88	594.661	0.84731	0.15157	1	FALSE
ENSBTAG00000025964	1310.83	796.732	0.71832	0.15157	1	FALSE
ENSBTAG00000004966	1396.36	815.063	0.77669	0.15159	1	FALSE
ENSBTAG00000001255	0.745956	3.21575	-2.108	0.15176	1	FALSE
ENSBTAG00000027051	776.816	1205.11	-0.63353	0.15183	1	FALSE
ENSBTAG00000009477	432.867	251.224	0.78495	0.1519	1	FALSE
ENSBTAG00000039380	17.7208	42.8109	-1.2725	0.15192	1	FALSE
ENSBTAG00000020468	77.4101	49.4817	0.64563	0.15199	1	FALSE
ENSBTAG00000014829	2.62217	0.288634	3.1834	0.15216	1	FALSE
ENSBTAG00000013670	105.29	165.901	-0.65595	0.15229	1	FALSE
ENSBTAG00000013766	8.75183	4.00478	1.1279	0.15238	1	FALSE
ENSBTAG00000015649	114.917	202.279	-0.81576	0.15274	1	FALSE
ENSBTAG00000035081	605.322	278.673	1.1191	0.15276	1	FALSE
ENSBTAG00000000012	133.998	79.8211	0.74737	0.15283	1	FALSE
ENSBTAG00000018059	9.56411	19.7854	-1.0487	0.15291	1	FALSE
ENSBTAG00000021003	1.89576	7.51986	-1.9879	0.15307	1	FALSE
ENSBTAG00000031076	1.31679	0	Inf	0.15328	1	FALSE
ENSBTAG00000024219	0	1.30961	#NAME?	0.15329	1	FALSE
ENSBTAG00000016651	7.76924	21.7198	-1.4832	0.15332	1	FALSE
ENSBTAG00000043829	0.932248	3.7286	-1.9998	0.15335	1	FALSE
ENSBTAG00000014389	44.1582	22.1702	0.99406	0.15337	1	FALSE
ENSBTAG00000011798	813.619	495.667	0.71498	0.15348	1	FALSE
ENSBTAG00000010564	1459.86	819.141	0.83365	0.15377	1	FALSE
ENSBTAG00000037937	136.325	315.57	-1.2109	0.15384	1	FALSE
ENSBTAG00000001656	796.587	513.808	0.6326	0.15386	1	FALSE
ENSBTAG00000001250	0.999755	3.64242	-1.8653	0.15391	1	FALSE
ENSBTAG00000030921	7.46908	14.7073	-0.97753	0.15392	1	FALSE
ENSBTAG00000009783	13.4132	24.4096	-0.86379	0.15401	1	FALSE
ENSBTAG00000021041	64.1123	101.838	-0.6676	0.15415	1	FALSE
ENSBTAG00000011914	13.0323	24.9189	-0.93515	0.15427	1	FALSE
ENSBTAG00000045584	1324.13	815.857	0.69865	0.15462	1	FALSE
ENSBTAG00000017802	340.292	202.487	0.74894	0.15477	1	FALSE
ENSBTAG00000004991	279.403	164.462	0.7646	0.15489	1	FALSE
ENSBTAG00000009665	1908.59	1185.56	0.68694	0.15522	1	FALSE
ENSBTAG00000046350	5.90522	2.21678	1.4135	0.1553	1	FALSE
ENSBTAG00000007828	298.087	461.206	-0.62968	0.15531	1	FALSE
ENSBTAG00000006161	216.751	108.457	0.99891	0.15535	1	FALSE
ENSBTAG00000001605	0.995211	3.77072	-1.9218	0.15535	1	FALSE
ENSBTAG00000011044	389.405	620.97	-0.67325	0.15552	1	FALSE
ENSBTAG00000014889	411.326	260.457	0.65923	0.15554	1	FALSE
ENSBTAG00000001151	293.068	150.561	0.96089	0.15562	1	FALSE
ENSBTAG00000003775	5.11475	1.82715	1.4851	0.15566	1	FALSE
ENSBTAG00000028443	3.08224	7.76157	-1.3324	0.15568	1	FALSE
ENSBTAG00000014078	1.29496	0	Inf	0.15574	1	FALSE
ENSBTAG00000037389	258.985	159.317	0.70097	0.15586	1	FALSE
ENSBTAG00000007602	10.7694	30.6711	-1.5099	0.15586	1	FALSE
ENSBTAG00000019002	35.5625	11.9751	1.5703	0.15603	1	FALSE
ENSBTAG00000027464	3229.33	1878.11	0.78195	0.15605	1	FALSE
ENSBTAG00000010709	383.205	224.463	0.77164	0.15607	1	FALSE
ENSBTAG00000017549	171.479	87.4039	0.97226	0.15608	1	FALSE
ENSBTAG00000026232	244.034	132.865	0.87712	0.15623	1	FALSE
ENSBTAG00000043049	1.26962	4.33107	-1.7703	0.15634	1	FALSE
ENSBTAG00000004899	1747.71	1048.07	0.73774	0.15648	1	FALSE
ENSBTAG00000016444	436.625	62.6098	2.8019	0.1567	1	FALSE
ENSBTAG00000002896	685.09	404.483	0.76021	0.15673	1	FALSE
ENSBTAG00000003231	5.65474	11.9038	-1.0739	0.15687	1	FALSE
ENSBTAG00000029979	43.5396	83.8267	-0.94508	0.15692	1	FALSE
ENSBTAG00000010647	616.801	319.751	0.94786	0.15721	1	FALSE
ENSBTAG00000001729	413.038	236.961	0.80162	0.15748	1	FALSE
ENSBTAG00000003016	147.707	224.715	-0.60536	0.15748	1	FALSE
ENSBTAG00000009050	3894.62	2244.7	0.79496	0.15753	1	FALSE
ENSBTAG00000038067	350.266	1149.08	-1.714	0.15773	1	FALSE
ENSBTAG00000021361	4.19511	16.8708	-2.0077	0.1579	1	FALSE
ENSBTAG00000002356	117.162	192.375	-0.71542	0.15792	1	FALSE
ENSBTAG00000007578	350.135	589.016	-0.7504	0.15794	1	FALSE
ENSBTAG00000003536	1417.4	863.41	0.71513	0.15802	1	FALSE
ENSBTAG00000014220	8.45599	16.2623	-0.94348	0.15803	1	FALSE
ENSBTAG00000020407	1711.77	2687.55	-0.6508	0.15805	1	FALSE
ENSBTAG00000047165	6.63079	1.52486	2.1205	0.15818	1	FALSE
ENSBTAG00000042780	3.57978	1.05976	1.7561	0.15823	1	FALSE
ENSBTAG00000031809	287.245	452.564	-0.65584	0.15827	1	FALSE
ENSBTAG00000020415	7.17932	13.7308	-0.9355	0.15829	1	FALSE
ENSBTAG00000009393	4.03271	12.4955	-1.6316	0.15832	1	FALSE
ENSBTAG00000011598	0.752087	3.20468	-2.0912	0.15835	1	FALSE
ENSBTAG00000031766	6.18975	1.63747	1.9184	0.15844	1	FALSE
ENSBTAG00000012780	4.68044	1.86047	1.331	0.15844	1	FALSE
ENSBTAG00000016279	150.704	69.3924	1.1189	0.1585	1	FALSE
ENSBTAG00000020148	2349.55	1518.29	0.62994	0.1585	1	FALSE
ENSBTAG00000046335	36.1234	19.2832	0.90559	0.15857	1	FALSE
ENSBTAG00000002938	319.986	207.02	0.62824	0.1588	1	FALSE
ENSBTAG00000013306	77.4414	32.3863	1.2577	0.15897	1	FALSE
ENSBTAG00000026893	19.8434	33.04	-0.73555	0.15937	1	FALSE
ENSBTAG00000004760	2.77351	0.553411	2.3253	0.15938	1	FALSE
ENSBTAG00000031575	260.635	156.167	0.73894	0.15939	1	FALSE
ENSBTAG00000006354	15560.3	32056	-1.0427	0.15944	1	FALSE
ENSBTAG00000010498	3085.81	1984.93	0.63656	0.15945	1	FALSE
ENSBTAG00000027562	6.58527	14.0362	-1.0918	0.15965	1	FALSE
ENSBTAG00000036417	44.3705	89.5189	-1.0126	0.15974	1	FALSE
ENSBTAG00000037645	2.23624	0.349043	2.6796	0.16003	1	FALSE
ENSBTAG00000046440	52.2345	25.0807	1.0584	0.1601	1	FALSE
ENSBTAG00000003212	1301.91	2278.69	-0.80757	0.16017	1	FALSE
ENSBTAG00000008842	1416.89	18.4718	6.2613	0.16019	1	FALSE
ENSBTAG00000010935	731.608	489.847	0.57874	0.16035	1	FALSE
ENSBTAG00000047174	2129.67	30.9272	6.1056	0.16046	1	FALSE
ENSBTAG00000002129	151.619	71.4278	1.0859	0.16051	1	FALSE
ENSBTAG00000043295	6.73461	13.6941	-1.0239	0.16058	1	FALSE
ENSBTAG00000019777	46.8956	100.178	-1.095	0.16063	1	FALSE
ENSBTAG00000007661	945.97	1462.58	-0.62865	0.16072	1	FALSE
ENSBTAG00000018861	30.3214	17.1899	0.81878	0.16101	1	FALSE
ENSBTAG00000020028	472.1	721.489	-0.61189	0.16102	1	FALSE
ENSBTAG00000014581	618.826	8.58501	6.1716	0.1612	1	FALSE
ENSBTAG00000015202	174.74	101.801	0.77946	0.16121	1	FALSE
ENSBTAG00000038124	492.251	318.409	0.62851	0.16122	1	FALSE
ENSBTAG00000047157	0.137471	1.7865	-3.6999	0.16134	1	FALSE
ENSBTAG00000007723	488.142	282.518	0.78896	0.16156	1	FALSE
ENSBTAG00000008836	41.6611	24.0487	0.79274	0.16162	1	FALSE
ENSBTAG00000001788	1063.47	1780.9	-0.74383	0.16171	1	FALSE
ENSBTAG00000033036	1.24434	0	Inf	0.16176	1	FALSE
ENSBTAG00000036396	0.165868	1.7522	-3.4011	0.16183	1	FALSE
ENSBTAG00000012809	204.841	115.632	0.82496	0.16194	1	FALSE
ENSBTAG00000018493	18.823	33.4591	-0.8299	0.16224	1	FALSE
ENSBTAG00000011002	136.788	226.183	-0.72555	0.16231	1	FALSE
ENSBTAG00000002044	392.401	234.408	0.74331	0.16247	1	FALSE
ENSBTAG00000010047	251.816	154.26	0.70701	0.16286	1	FALSE
ENSBTAG00000016412	267.515	115.57	1.2109	0.16313	1	FALSE
ENSBTAG00000019315	503.269	784.914	-0.64121	0.16326	1	FALSE
ENSBTAG00000020601	235.623	154.647	0.60751	0.16339	1	FALSE
ENSBTAG00000009182	223.124	3.19381	6.1264	0.16384	1	FALSE
ENSBTAG00000001335	2537.09	1563.35	0.69853	0.16388	1	FALSE
ENSBTAG00000047559	0	1.40016	#NAME?	0.16395	1	FALSE
ENSBTAG00000046171	7.78752	3.28988	1.2431	0.16396	1	FALSE
ENSBTAG00000014382	142.216	87.7449	0.6967	0.16402	1	FALSE
ENSBTAG00000009423	6.93667	3.16876	1.1303	0.16421	1	FALSE
ENSBTAG00000045250	9.46017	0	Inf	0.1643	1	FALSE
ENSBTAG00000038326	6.10171	0.176513	5.1114	0.16442	1	FALSE
ENSBTAG00000004817	1.45563	4.70451	-1.6924	0.16474	1	FALSE
ENSBTAG00000017313	218.059	335.892	-0.62327	0.16476	1	FALSE
ENSBTAG00000040000	27.236	14.6237	0.89721	0.16491	1	FALSE
ENSBTAG00000019015	5052.69	7691.53	-0.60622	0.16492	1	FALSE
ENSBTAG00000003581	921.513	372.511	1.3067	0.16517	1	FALSE
ENSBTAG00000016541	38.5954	65.0686	-0.75353	0.1652	1	FALSE
ENSBTAG00000044125	15.9728	6.73335	1.2462	0.16525	1	FALSE
ENSBTAG00000000678	11107	5631.86	0.97979	0.16535	1	FALSE
ENSBTAG00000001274	427.151	75.656	2.4972	0.16564	1	FALSE
ENSBTAG00000026673	15.7603	9.24653	0.76931	0.16568	1	FALSE
ENSBTAG00000009667	257.267	161.141	0.67495	0.16609	1	FALSE
ENSBTAG00000026283	2800.05	1802.73	0.63526	0.16625	1	FALSE
ENSBTAG00000009907	17.8848	0.823828	4.4402	0.16644	1	FALSE
ENSBTAG00000001702	120.959	75.7755	0.67472	0.16662	1	FALSE
ENSBTAG00000019437	70.3591	114.912	-0.70772	0.16676	1	FALSE
ENSBTAG00000005215	402.906	625.705	-0.63504	0.16694	1	FALSE
ENSBTAG00000038476	0.56548	2.99931	-2.4071	0.16696	1	FALSE
ENSBTAG00000034770	3.58458	0.312244	3.5211	0.16698	1	FALSE
ENSBTAG00000018902	54.1569	33.8967	0.676	0.16698	1	FALSE
ENSBTAG00000001631	185.638	301.4	-0.69918	0.16699	1	FALSE
ENSBTAG00000025826	8.16188	15.6577	-0.9399	0.16715	1	FALSE
ENSBTAG00000014540	934.049	13.2074	6.1441	0.16721	1	FALSE
ENSBTAG00000007768	0.274941	4.39124	-3.9974	0.16731	1	FALSE
ENSBTAG00000011439	2.16233	0.288634	2.9053	0.16745	1	FALSE
ENSBTAG00000020223	6125.15	100.412	5.9307	0.16769	1	FALSE
ENSBTAG00000011780	74.3046	26.2007	1.5038	0.16773	1	FALSE
ENSBTAG00000017162	98.4551	61.4292	0.68054	0.16774	1	FALSE
ENSBTAG00000047514	19.3654	8.55496	1.1786	0.1678	1	FALSE
ENSBTAG00000007309	1.88082	4.75212	-1.3372	0.16784	1	FALSE
ENSBTAG00000010174	12.3571	5.97063	1.0494	0.16787	1	FALSE
ENSBTAG00000002749	9.03016	0	Inf	0.16795	1	FALSE
ENSBTAG00000006800	9.03016	0	Inf	0.16795	1	FALSE
ENSBTAG00000000341	671.774	442.55	0.60214	0.168	1	FALSE
ENSBTAG00000014587	13.7296	5.80304	1.2424	0.16801	1	FALSE
ENSBTAG00000018347	719.599	1253.99	-0.80126	0.16803	1	FALSE
ENSBTAG00000039932	17.7439	32.9944	-0.89489	0.16843	1	FALSE
ENSBTAG00000008351	5.51822	15.6387	-1.5028	0.1685	1	FALSE
ENSBTAG00000001198	63.0325	124.913	-0.98675	0.16878	1	FALSE
ENSBTAG00000010967	22.2321	11.5534	0.94433	0.16889	1	FALSE
ENSBTAG00000020173	767.513	1180.71	-0.6214	0.16896	1	FALSE
ENSBTAG00000016413	2618.38	47.9206	5.7719	0.16898	1	FALSE
ENSBTAG00000039289	5.73333	11.191	-0.96489	0.16924	1	FALSE
ENSBTAG00000046343	23.7817	51.2416	-1.1075	0.16935	1	FALSE
ENSBTAG00000000720	32.7869	55.9327	-0.77057	0.16947	1	FALSE
ENSBTAG00000038652	1799.12	1113.62	0.69203	0.1695	1	FALSE
ENSBTAG00000009144	0.945822	6.3654	-2.7506	0.16959	1	FALSE
ENSBTAG00000015470	516.846	8.83834	5.8698	0.16968	1	FALSE
ENSBTAG00000020965	8.52955	16.2501	-0.9299	0.1697	1	FALSE
ENSBTAG00000002885	531.023	867.754	-0.70851	0.17005	1	FALSE
ENSBTAG00000022255	50.8909	23.3642	1.1231	0.17007	1	FALSE
ENSBTAG00000001687	283.187	170.571	0.73138	0.17022	1	FALSE
ENSBTAG00000012071	234.589	140.558	0.73897	0.17053	1	FALSE
ENSBTAG00000045094	1.18555	3.91776	-1.7245	0.17071	1	FALSE
ENSBTAG00000007109	3405.72	91.6246	5.2161	0.17085	1	FALSE
ENSBTAG00000014313	256.463	404.561	-0.65761	0.17086	1	FALSE
ENSBTAG00000030257	532.12	809.946	-0.60608	0.17094	1	FALSE
ENSBTAG00000005376	223.32	125.788	0.82812	0.17096	1	FALSE
ENSBTAG00000008111	13.0592	6.15909	1.0843	0.17106	1	FALSE
ENSBTAG00000019164	580.192	269.141	1.1082	0.17108	1	FALSE
ENSBTAG00000033220	12.2451	6.2968	0.95952	0.17125	1	FALSE
ENSBTAG00000046503	83.8319	53.7204	0.64203	0.17133	1	FALSE
ENSBTAG00000047482	44.2967	25.0126	0.82454	0.17134	1	FALSE
ENSBTAG00000006667	1455.06	937.797	0.63373	0.17134	1	FALSE
ENSBTAG00000033470	1.49191	0	Inf	0.17145	1	FALSE
ENSBTAG00000038411	43.2577	26.9198	0.68429	0.17176	1	FALSE
ENSBTAG00000020387	1143.45	707.78	0.69203	0.17182	1	FALSE
ENSBTAG00000016754	230.162	4.00784	5.8437	0.17183	1	FALSE
ENSBTAG00000005877	1.88683	0.136365	3.7904	0.17225	1	FALSE
ENSBTAG00000009840	0.549883	2.89293	-2.3953	0.17226	1	FALSE
ENSBTAG00000016514	190.285	315.194	-0.72808	0.1724	1	FALSE
ENSBTAG00000042688	0.821151	3.17768	-1.9523	0.17247	1	FALSE
ENSBTAG00000018474	1412.67	878.841	0.68475	0.17249	1	FALSE
ENSBTAG00000017855	7657.63	11058.1	-0.53013	0.17249	1	FALSE
ENSBTAG00000032827	8.259	3.41283	1.275	0.17256	1	FALSE
ENSBTAG00000001243	157.771	79.2465	0.99341	0.17258	1	FALSE
ENSBTAG00000000188	6.86312	0	Inf	0.17259	1	FALSE
ENSBTAG00000015562	514.179	289.105	0.83068	0.17274	1	FALSE
ENSBTAG00000004079	1964.96	311.074	2.6592	0.17279	1	FALSE
ENSBTAG00000032347	78.7023	44.836	0.81175	0.17287	1	FALSE
ENSBTAG00000016867	2.09685	5.08857	-1.279	0.17299	1	FALSE
ENSBTAG00000014501	3788.43	2470.21	0.61697	0.17316	1	FALSE
ENSBTAG00000001463	175.9	101.702	0.7904	0.17319	1	FALSE
ENSBTAG00000013007	7082.91	4099.54	0.78888	0.17319	1	FALSE
ENSBTAG00000043377	1.95414	5.5858	-1.5152	0.17326	1	FALSE
ENSBTAG00000015615	2.56341	7.75685	-1.5974	0.17329	1	FALSE
ENSBTAG00000013982	2056.28	1264.95	0.70096	0.17351	1	FALSE
ENSBTAG00000002151	101.128	1.45337	6.1206	0.1736	1	FALSE
ENSBTAG00000008250	376.524	255.684	0.55838	0.17369	1	FALSE
ENSBTAG00000010433	1.20822	4.07736	-1.7547	0.17376	1	FALSE
ENSBTAG00000005745	15.4345	27.6715	-0.84224	0.17377	1	FALSE
ENSBTAG00000002764	291.601	451.298	-0.63008	0.17387	1	FALSE
ENSBTAG00000039922	28.8974	62.3696	-1.1099	0.17391	1	FALSE
ENSBTAG00000014749	8.38515	0	Inf	0.17392	1	FALSE
ENSBTAG00000001120	2828.8	49.0914	5.8486	0.17392	1	FALSE
ENSBTAG00000024545	200.135	80.2097	1.3191	0.174	1	FALSE
ENSBTAG00000017450	165.15	63.5802	1.3771	0.17429	1	FALSE
ENSBTAG00000007394	1369.86	2245.94	-0.71329	0.17449	1	FALSE
ENSBTAG00000030882	26.4117	49.8057	-0.91513	0.17506	1	FALSE
ENSBTAG00000027899	22.1893	12.6139	0.81485	0.17522	1	FALSE
ENSBTAG00000037673	248.346	150.589	0.72173	0.17565	1	FALSE
ENSBTAG00000014162	135.197	220.042	-0.70271	0.1759	1	FALSE
ENSBTAG00000012078	548.086	336.553	0.70357	0.17607	1	FALSE
ENSBTAG00000015259	6.22405	2.72954	1.1892	0.1762	1	FALSE
ENSBTAG00000042891	0.491438	3.0295	-2.624	0.1763	1	FALSE
ENSBTAG00000008280	11.9429	6.16943	0.95294	0.17632	1	FALSE
ENSBTAG00000033386	11.192	54.6117	-2.2867	0.17639	1	FALSE
ENSBTAG00000014192	4.47876	1.41761	1.6596	0.17647	1	FALSE
ENSBTAG00000005124	47.6831	30.4441	0.64731	0.17647	1	FALSE
ENSBTAG00000034711	2.73171	0.156122	4.1291	0.17648	1	FALSE
ENSBTAG00000047675	126.104	196.078	-0.63681	0.17649	1	FALSE
ENSBTAG00000039893	1.34034	0	Inf	0.17672	1	FALSE
ENSBTAG00000021420	1.32442	4.4775	-1.7573	0.17674	1	FALSE
ENSBTAG00000031757	2.80612	0.560559	2.3236	0.17677	1	FALSE
ENSBTAG00000031758	2.36472	0.329286	2.8443	0.17682	1	FALSE
ENSBTAG00000000074	507.45	327.769	0.63059	0.17697	1	FALSE
ENSBTAG00000016990	739.408	452.026	0.70997	0.17698	1	FALSE
ENSBTAG00000019033	84.3324	134.471	-0.67313	0.177	1	FALSE
ENSBTAG00000003489	43.5303	72.2105	-0.73019	0.1771	1	FALSE
ENSBTAG00000002259	27.9155	46.2549	-0.72854	0.17716	1	FALSE
ENSBTAG00000047752	212.191	124.411	0.77025	0.17718	1	FALSE
ENSBTAG00000014237	802.953	1201.3	-0.58121	0.17751	1	FALSE
ENSBTAG00000002300	0	2.06109	#NAME?	0.17756	1	FALSE
ENSBTAG00000016388	204.283	497.346	-1.2837	0.17763	1	FALSE
ENSBTAG00000045326	0	1.2851	#NAME?	0.17771	1	FALSE
ENSBTAG00000037977	7.84944	13.5355	-0.78608	0.17771	1	FALSE
ENSBTAG00000001603	134.635	2.39952	5.8102	0.17789	1	FALSE
ENSBTAG00000014543	614.668	358.33	0.77852	0.17812	1	FALSE
ENSBTAG00000048114	7.11754	2.80785	1.3419	0.17826	1	FALSE
ENSBTAG00000013117	35.8151	2.46161	3.8629	0.17836	1	FALSE
ENSBTAG00000046557	0	1.27922	#NAME?	0.17847	1	FALSE
ENSBTAG00000001576	1677.81	996.721	0.75131	0.17862	1	FALSE
ENSBTAG00000030999	293.801	140.68	1.0624	0.17883	1	FALSE
ENSBTAG00000009426	198.695	317.422	-0.67584	0.17891	1	FALSE
ENSBTAG00000012540	156.698	74.4876	1.0729	0.17892	1	FALSE
ENSBTAG00000019291	1.70244	0	Inf	0.17898	1	FALSE
ENSBTAG00000002701	0	1.27257	#NAME?	0.17934	1	FALSE
ENSBTAG00000008004	281.063	439.556	-0.64515	0.17946	1	FALSE
ENSBTAG00000015073	77.1566	45.5583	0.76008	0.17951	1	FALSE
ENSBTAG00000000736	38.316	64.3736	-0.74852	0.17957	1	FALSE
ENSBTAG00000035333	0	1.50756	#NAME?	0.17981	1	FALSE
ENSBTAG00000022699	199.475	3.45855	5.8499	0.17992	1	FALSE
ENSBTAG00000029833	0	1.26729	#NAME?	0.18004	1	FALSE
ENSBTAG00000019847	170.233	102.808	0.72757	0.18028	1	FALSE
ENSBTAG00000015578	106.251	170.987	-0.68642	0.18035	1	FALSE
ENSBTAG00000040490	9545.34	5545.67	0.78343	0.18037	1	FALSE
ENSBTAG00000009340	115.244	71.2625	0.69347	0.18042	1	FALSE
ENSBTAG00000016997	460.004	697.182	-0.59989	0.1805	1	FALSE
ENSBTAG00000016836	278.221	176.189	0.65911	0.18052	1	FALSE
ENSBTAG00000003366	293.799	464.64	-0.66128	0.18052	1	FALSE
ENSBTAG00000014836	1.73528	0.176513	3.2973	0.18053	1	FALSE
ENSBTAG00000020872	576.886	926.799	-0.68397	0.18074	1	FALSE
ENSBTAG00000046752	12.3063	26.0933	-1.0843	0.18078	1	FALSE
ENSBTAG00000016496	47.0586	21.2096	1.1497	0.18081	1	FALSE
ENSBTAG00000016071	12.7799	5.09022	1.3281	0.18103	1	FALSE
ENSBTAG00000014903	614.124	927.61	-0.59499	0.18112	1	FALSE
ENSBTAG00000007445	4.33907	8.42265	-0.95689	0.18113	1	FALSE
ENSBTAG00000026972	14.4558	3.71001	1.9622	0.18132	1	FALSE
ENSBTAG00000021318	197.005	313.58	-0.6706	0.18151	1	FALSE
ENSBTAG00000002700	0.137471	1.79247	-3.7048	0.18153	1	FALSE
ENSBTAG00000013871	2.88911	0.156122	4.2099	0.18169	1	FALSE
ENSBTAG00000015769	584.814	888.239	-0.60297	0.18173	1	FALSE
ENSBTAG00000002215	4860.76	7504.68	-0.62661	0.18176	1	FALSE
ENSBTAG00000013215	35.4659	57.2977	-0.69205	0.18178	1	FALSE
ENSBTAG00000017561	0	1.25174	#NAME?	0.18212	1	FALSE
ENSBTAG00000018366	570.034	835.179	-0.55104	0.18213	1	FALSE
ENSBTAG00000008556	112.568	165.922	-0.5597	0.18227	1	FALSE
ENSBTAG00000015053	1786	762.475	1.228	0.18266	1	FALSE
ENSBTAG00000014670	2.28261	5.77808	-1.3399	0.18285	1	FALSE
ENSBTAG00000030341	1.70576	0.176513	3.2726	0.18287	1	FALSE
ENSBTAG00000004273	42.3671	67.6434	-0.67501	0.18294	1	FALSE
ENSBTAG00000007166	91.8661	146.666	-0.67493	0.18308	1	FALSE
ENSBTAG00000047536	36.7478	22.2984	0.72072	0.18317	1	FALSE
ENSBTAG00000005681	499.789	323.827	0.6261	0.18318	1	FALSE
ENSBTAG00000019157	2.2729	0.353026	2.6867	0.18336	1	FALSE
ENSBTAG00000045309	144.569	259.273	-0.84271	0.18337	1	FALSE
ENSBTAG00000018024	390.675	237.603	0.71742	0.18349	1	FALSE
ENSBTAG00000004099	34.9901	20.4032	0.77816	0.1835	1	FALSE
ENSBTAG00000005247	159.85	44.5073	1.8446	0.18352	1	FALSE
ENSBTAG00000020729	902.781	566.293	0.67283	0.18357	1	FALSE
ENSBTAG00000015376	723.979	447.384	0.69443	0.18363	1	FALSE
ENSBTAG00000025191	3046.45	1844.41	0.72397	0.18369	1	FALSE
ENSBTAG00000014871	0.266408	2.50908	-3.2354	0.18375	1	FALSE
ENSBTAG00000003240	2.25459	5.06318	-1.1672	0.18393	1	FALSE
ENSBTAG00000046640	1.11608	4.09783	-1.8764	0.18396	1	FALSE
ENSBTAG00000001564	15761.5	349.465	5.4951	0.184	1	FALSE
ENSBTAG00000020647	364.699	249.375	0.54839	0.18454	1	FALSE
ENSBTAG00000038797	27.7855	53.5473	-0.94648	0.18455	1	FALSE
ENSBTAG00000012503	4.53884	9.25636	-1.0281	0.18455	1	FALSE
ENSBTAG00000037381	2.54123	0.640167	1.989	0.18465	1	FALSE
ENSBTAG00000037743	5.01756	21.7606	-2.1167	0.18465	1	FALSE
ENSBTAG00000013108	335.948	157.982	1.0885	0.18467	1	FALSE
ENSBTAG00000013984	23.9391	14.8943	0.6846	0.18478	1	FALSE
ENSBTAG00000004407	24.3102	12.8135	0.9239	0.18483	1	FALSE
ENSBTAG00000005604	27.2639	0.954901	4.8355	0.18532	1	FALSE
ENSBTAG00000032808	7.36317	13.9293	-0.91972	0.18534	1	FALSE
ENSBTAG00000011003	11.07	22.3107	-1.0111	0.18539	1	FALSE
ENSBTAG00000013537	18.6034	10.2225	0.86381	0.18542	1	FALSE
ENSBTAG00000037339	7.31013	0	Inf	0.18551	1	FALSE
ENSBTAG00000046392	0	1.22569	#NAME?	0.18572	1	FALSE
ENSBTAG00000010940	1052.07	20.9236	5.652	0.18607	1	FALSE
ENSBTAG00000005410	99.5532	56.3186	0.82186	0.18611	1	FALSE
ENSBTAG00000044427	136.157	254.345	-0.90152	0.18611	1	FALSE
ENSBTAG00000046660	0	1.22247	#NAME?	0.18617	1	FALSE
ENSBTAG00000015638	3.84925	8.02711	-1.0603	0.18629	1	FALSE
ENSBTAG00000010948	701.214	1134.45	-0.69407	0.18637	1	FALSE
ENSBTAG00000008027	4.18452	0	Inf	0.1864	1	FALSE
ENSBTAG00000043468	15.511	29.6494	-0.93471	0.18652	1	FALSE
ENSBTAG00000011758	36.1194	19.2571	0.90738	0.18655	1	FALSE
ENSBTAG00000036260	226.367	338.582	-0.58084	0.18665	1	FALSE
ENSBTAG00000013064	26.4805	50.9226	-0.94338	0.18667	1	FALSE
ENSBTAG00000001592	842.427	573.147	0.55565	0.18688	1	FALSE
ENSBTAG00000015402	363.355	131.636	1.4648	0.18717	1	FALSE
ENSBTAG00000014602	57.9261	31.204	0.89248	0.18724	1	FALSE
ENSBTAG00000048213	49.8015	31.432	0.66395	0.18753	1	FALSE
ENSBTAG00000000626	6.91332	12.5414	-0.85925	0.18757	1	FALSE
ENSBTAG00000032858	1.24892	0	Inf	0.18759	1	FALSE
ENSBTAG00000015698	2302.44	1464.68	0.65258	0.18767	1	FALSE
ENSBTAG00000002280	980.938	642.98	0.60939	0.18776	1	FALSE
ENSBTAG00000014197	54.4134	30.2477	0.84714	0.18793	1	FALSE
ENSBTAG00000011155	761.866	500.719	0.60554	0.18809	1	FALSE
ENSBTAG00000031941	4075.51	6183.57	-0.60146	0.1881	1	FALSE
ENSBTAG00000021879	9377.87	6381.82	0.55529	0.18811	1	FALSE
ENSBTAG00000046521	21.7882	12.0062	0.85977	0.18822	1	FALSE
ENSBTAG00000000585	15.4168	7.51932	1.0358	0.18827	1	FALSE
ENSBTAG00000047354	42.555	72.2069	-0.76281	0.18829	1	FALSE
ENSBTAG00000019017	1216.82	1952.36	-0.6821	0.18831	1	FALSE
ENSBTAG00000047924	0	1.20425	#NAME?	0.18878	1	FALSE
ENSBTAG00000005974	3557.55	79.8068	5.4782	0.18887	1	FALSE
ENSBTAG00000000731	155.603	5.28213	4.8806	0.18893	1	FALSE
ENSBTAG00000046507	1.64943	4.67765	-1.5038	0.18893	1	FALSE
ENSBTAG00000046980	5.66348	0	Inf	0.18894	1	FALSE
ENSBTAG00000039682	1842.63	1123.69	0.71353	0.18897	1	FALSE
ENSBTAG00000011343	217.356	330.825	-0.60601	0.18903	1	FALSE
ENSBTAG00000038710	152.088	245.945	-0.69342	0.18905	1	FALSE
ENSBTAG00000023144	882.779	1375.05	-0.63936	0.18932	1	FALSE
ENSBTAG00000011706	7.40533	0.713633	3.3753	0.18933	1	FALSE
ENSBTAG00000016928	5.46914	10.5152	-0.94309	0.18953	1	FALSE
ENSBTAG00000014983	1.82688	5.19681	-1.5082	0.18968	1	FALSE
ENSBTAG00000004124	376.201	248.11	0.60053	0.18971	1	FALSE
ENSBTAG00000002923	158.375	246.493	-0.6382	0.18988	1	FALSE
ENSBTAG00000039531	0.789018	3.21811	-2.0281	0.18989	1	FALSE
ENSBTAG00000015949	5.35809	0	Inf	0.18994	1	FALSE
ENSBTAG00000016998	42.3966	65.1025	-0.61877	0.19011	1	FALSE
ENSBTAG00000012771	4622.99	7159.88	-0.63111	0.19013	1	FALSE
ENSBTAG00000031940	96.5884	60.4312	0.67656	0.19026	1	FALSE
ENSBTAG00000015636	630.101	956.997	-0.60293	0.1903	1	FALSE
ENSBTAG00000002690	423.989	265.241	0.67672	0.19048	1	FALSE
ENSBTAG00000009382	31.8497	11.5826	1.4593	0.19066	1	FALSE
ENSBTAG00000020238	4.05487	8.77204	-1.1133	0.19069	1	FALSE
ENSBTAG00000009470	3762.69	2541.68	0.56598	0.1907	1	FALSE
ENSBTAG00000009641	1219.04	579.947	1.0718	0.19082	1	FALSE
ENSBTAG00000002187	4012.66	2619.51	0.61526	0.19092	1	FALSE
ENSBTAG00000003305	350.473	510.881	-0.54368	0.19092	1	FALSE
ENSBTAG00000039121	3507.28	2040.41	0.78149	0.19115	1	FALSE
ENSBTAG00000003164	5.7233	0	Inf	0.19129	1	FALSE
ENSBTAG00000045271	0	1.28976	#NAME?	0.1913	1	FALSE
ENSBTAG00000043482	0	1.18643	#NAME?	0.1914	1	FALSE
ENSBTAG00000044898	0.176984	1.64138	-3.2132	0.19151	1	FALSE
ENSBTAG00000003966	1976.57	1010.34	0.96816	0.19175	1	FALSE
ENSBTAG00000003887	3073.2	1634.61	0.9108	0.19175	1	FALSE
ENSBTAG00000005041	39.5418	24.5599	0.68708	0.19179	1	FALSE
ENSBTAG00000039588	22.6327	44.3238	-0.96967	0.19179	1	FALSE
ENSBTAG00000019665	276.976	418.822	-0.59658	0.19191	1	FALSE
ENSBTAG00000009151	103.154	31.3024	1.7205	0.19221	1	FALSE
ENSBTAG00000002580	6179.43	2352.64	1.3932	0.19225	1	FALSE
ENSBTAG00000038960	0.576596	4.40205	-2.9325	0.1923	1	FALSE
ENSBTAG00000002599	21.4612	10.8008	0.99059	0.19252	1	FALSE
ENSBTAG00000044155	0.529208	2.2996	-2.1195	0.19261	1	FALSE
ENSBTAG00000024177	0.408145	2.41793	-2.5666	0.19277	1	FALSE
ENSBTAG00000019585	4766.15	109.97	5.4376	0.19283	1	FALSE
ENSBTAG00000013391	3269.97	2205.3	0.5683	0.19286	1	FALSE
ENSBTAG00000015074	10026.2	14426.6	-0.52495	0.19301	1	FALSE
ENSBTAG00000011409	55.9212	82.0628	-0.55333	0.19326	1	FALSE
ENSBTAG00000021913	0	1.17188	#NAME?	0.19359	1	FALSE
ENSBTAG00000002950	2.13088	0.280682	2.9244	0.19366	1	FALSE
ENSBTAG00000000960	27.4757	13.4798	1.0274	0.19373	1	FALSE
ENSBTAG00000044456	1.20015	0	Inf	0.19396	1	FALSE
ENSBTAG00000004249	180.701	109.317	0.72508	0.19423	1	FALSE
ENSBTAG00000042381	4.39567	9.5405	-1.118	0.19433	1	FALSE
ENSBTAG00000035587	779.715	1183.47	-0.60201	0.19446	1	FALSE
ENSBTAG00000002020	108.974	64.6396	0.75349	0.19457	1	FALSE
ENSBTAG00000012394	187.657	126.974	0.56356	0.1946	1	FALSE
ENSBTAG00000047946	323.345	497.684	-0.62216	0.19462	1	FALSE
ENSBTAG00000016223	873.143	456.386	0.93596	0.1947	1	FALSE
ENSBTAG00000015303	48.2919	27.7149	0.80112	0.19475	1	FALSE
ENSBTAG00000003494	422.675	278.299	0.60291	0.19475	1	FALSE
ENSBTAG00000046708	351.374	219.763	0.67706	0.19485	1	FALSE
ENSBTAG00000048159	109.954	69.9497	0.65251	0.19488	1	FALSE
ENSBTAG00000001406	1.93363	0	Inf	0.19493	1	FALSE
ENSBTAG00000021263	4897.36	2725.58	0.84544	0.19493	1	FALSE
ENSBTAG00000013081	212.604	119.51	0.83104	0.19508	1	FALSE
ENSBTAG00000009260	941.935	524.739	0.84403	0.19516	1	FALSE
ENSBTAG00000001773	683.658	445.261	0.61862	0.19518	1	FALSE
ENSBTAG00000011779	1016.79	539.806	0.91351	0.19527	1	FALSE
ENSBTAG00000018519	63.6006	33.8577	0.90956	0.19535	1	FALSE
ENSBTAG00000001133	435.074	269.572	0.69059	0.19536	1	FALSE
ENSBTAG00000000156	282.112	159.157	0.82582	0.1956	1	FALSE
ENSBTAG00000043105	0.489945	2.28826	-2.2236	0.19561	1	FALSE
ENSBTAG00000013347	3982.79	1085.41	1.8755	0.19591	1	FALSE
ENSBTAG00000043168	2.13328	5.32186	-1.3189	0.19596	1	FALSE
ENSBTAG00000011864	490.877	288.595	0.76632	0.19627	1	FALSE
ENSBTAG00000008113	840.323	1315.2	-0.64627	0.19635	1	FALSE
ENSBTAG00000016167	697.007	378.452	0.88106	0.19646	1	FALSE
ENSBTAG00000013303	2209.26	1307	0.7573	0.19667	1	FALSE
ENSBTAG00000000812	94.0421	143.317	-0.60783	0.19719	1	FALSE
ENSBTAG00000019799	3.71724	0.409094	3.1837	0.19724	1	FALSE
ENSBTAG00000030898	9.52811	4.52126	1.0755	0.1974	1	FALSE
ENSBTAG00000034069	34.0103	56.3208	-0.7277	0.19745	1	FALSE
ENSBTAG00000038896	13569.8	20096.2	-0.56652	0.19755	1	FALSE
ENSBTAG00000006860	36.4893	22.9398	0.66962	0.19768	1	FALSE
ENSBTAG00000026638	7.16241	2.63237	1.4441	0.19786	1	FALSE
ENSBTAG00000003994	4796.89	2961.66	0.69569	0.19872	1	FALSE
ENSBTAG00000016296	3987.18	1879.51	1.085	0.19912	1	FALSE
ENSBTAG00000031044	60.7618	36.0141	0.7546	0.19936	1	FALSE
ENSBTAG00000017060	1503.38	2226.56	-0.56661	0.19956	1	FALSE
ENSBTAG00000001338	30.6025	15.8392	0.95015	0.19975	1	FALSE
ENSBTAG00000032007	263.908	160.778	0.71496	0.19985	1	FALSE
ENSBTAG00000012121	145.694	229.138	-0.65327	0.19999	1	FALSE
ENSBTAG00000005214	28.3995	17.0673	0.73463	0.20009	1	FALSE
ENSBTAG00000001410	164.959	105.93	0.639	0.20017	1	FALSE
ENSBTAG00000033107	2128.85	3298.2	-0.6316	0.20024	1	FALSE
ENSBTAG00000043776	0	1.37354	#NAME?	0.20039	1	FALSE
ENSBTAG00000007962	860.127	325.664	1.4012	0.20101	1	FALSE
ENSBTAG00000001784	2.76069	7.09686	-1.3622	0.20105	1	FALSE
ENSBTAG00000012837	477.372	253.54	0.9129	0.20114	1	FALSE
ENSBTAG00000001952	3.99027	1.59308	1.3247	0.20115	1	FALSE
ENSBTAG00000027246	236.998	546.357	-1.205	0.20119	1	FALSE
ENSBTAG00000001806	42.3788	67.1103	-0.66319	0.20132	1	FALSE
ENSBTAG00000023736	487.586	297.513	0.7127	0.20135	1	FALSE
ENSBTAG00000047639	0	1.12112	#NAME?	0.20162	1	FALSE
ENSBTAG00000010352	4.84687	2.12745	1.1879	0.20162	1	FALSE
ENSBTAG00000019204	1290.39	876.357	0.55822	0.20162	1	FALSE
ENSBTAG00000018946	188.151	284.461	-0.59634	0.2017	1	FALSE
ENSBTAG00000006036	5.91919	11.2218	-0.92284	0.20171	1	FALSE
ENSBTAG00000017528	54.147	1.09207	5.6317	0.20183	1	FALSE
ENSBTAG00000043948	23.3774	1.27822	4.1929	0.20183	1	FALSE
ENSBTAG00000047739	4420.54	2871.96	0.62219	0.20191	1	FALSE
ENSBTAG00000021517	46.5027	106.05	-1.1894	0.20198	1	FALSE
ENSBTAG00000019686	963.41	1408.69	-0.54814	0.20208	1	FALSE
ENSBTAG00000007994	62.1242	38.6458	0.68485	0.20219	1	FALSE
ENSBTAG00000003178	228.078	144.218	0.66128	0.20223	1	FALSE
ENSBTAG00000025021	6.40655	2.74544	1.2225	0.20224	1	FALSE
ENSBTAG00000017672	139.316	307.461	-1.142	0.20225	1	FALSE
ENSBTAG00000008057	203.33	298.778	-0.55525	0.20232	1	FALSE
ENSBTAG00000044676	0	1.13863	#NAME?	0.20256	1	FALSE
ENSBTAG00000040144	15.5858	44.5113	-1.5139	0.20275	1	FALSE
ENSBTAG00000015536	621.852	419.076	0.56936	0.20277	1	FALSE
ENSBTAG00000003137	6.07703	10.9088	-0.84406	0.20278	1	FALSE
ENSBTAG00000042741	26.0114	41.348	-0.66867	0.2028	1	FALSE
ENSBTAG00000023730	21.1996	34.1122	-0.68626	0.20286	1	FALSE
ENSBTAG00000016760	997.111	611.532	0.70533	0.20294	1	FALSE
ENSBTAG00000007467	490.967	266.839	0.87966	0.20297	1	FALSE
ENSBTAG00000005702	0.331206	2.05364	-2.6324	0.20298	1	FALSE
ENSBTAG00000008271	3357.88	5187.57	-0.62751	0.20311	1	FALSE
ENSBTAG00000003651	43.9346	27.3067	0.6861	0.2032	1	FALSE
ENSBTAG00000000432	261.107	392.506	-0.58807	0.20322	1	FALSE
ENSBTAG00000015942	440.192	251.808	0.80581	0.20324	1	FALSE
ENSBTAG00000021360	2.45268	7.40835	-1.5948	0.20335	1	FALSE
ENSBTAG00000018085	3.80959	0.781189	2.2859	0.20348	1	FALSE
ENSBTAG00000010896	3.44391	7.20557	-1.0651	0.20351	1	FALSE
ENSBTAG00000024508	23.3762	4.98205	2.2302	0.20352	1	FALSE
ENSBTAG00000011793	1252.9	827.03	0.59926	0.2036	1	FALSE
ENSBTAG00000021992	544.73	17.0277	4.9996	0.20372	1	FALSE
ENSBTAG00000019229	18.5641	31.3517	-0.75603	0.20393	1	FALSE
ENSBTAG00000000770	110.504	68.9255	0.68099	0.20412	1	FALSE
ENSBTAG00000000053	436.655	289.461	0.59313	0.2046	1	FALSE
ENSBTAG00000014666	6.30205	11.7197	-0.89504	0.20473	1	FALSE
ENSBTAG00000019612	4727.24	7229.95	-0.61299	0.20481	1	FALSE
ENSBTAG00000024420	29.868	44.7636	-0.58373	0.20505	1	FALSE
ENSBTAG00000002623	142.335	223.795	-0.65289	0.2051	1	FALSE
ENSBTAG00000003398	8.33036	17.9663	-1.1088	0.2051	1	FALSE
ENSBTAG00000021474	1044.26	1576.16	-0.59394	0.20512	1	FALSE
ENSBTAG00000018513	35246.5	11689.8	1.5922	0.20513	1	FALSE
ENSBTAG00000003444	30.924	17.9861	0.78185	0.20517	1	FALSE
ENSBTAG00000004572	10.6595	18.2893	-0.77885	0.20518	1	FALSE
ENSBTAG00000046216	1.12035	0	Inf	0.20542	1	FALSE
ENSBTAG00000020427	2.73441	0.867396	1.6565	0.20552	1	FALSE
ENSBTAG00000006811	46.3354	80.352	-0.79422	0.20577	1	FALSE
ENSBTAG00000046004	3.93223	1.2411	1.6637	0.20589	1	FALSE
ENSBTAG00000007195	0.662412	2.9012	-2.1309	0.20603	1	FALSE
ENSBTAG00000037449	107.512	28.2628	1.9275	0.20605	1	FALSE
ENSBTAG00000002062	85.9134	35.3095	1.2828	0.20616	1	FALSE
ENSBTAG00000044472	1.71557	4.55654	-1.4092	0.20626	1	FALSE
ENSBTAG00000016943	690.058	380.643	0.85828	0.20627	1	FALSE
ENSBTAG00000011873	30.3826	48.5135	-0.67514	0.20631	1	FALSE
ENSBTAG00000006531	1272.16	805.191	0.65987	0.2064	1	FALSE
ENSBTAG00000019428	459.729	685.856	-0.57712	0.20644	1	FALSE
ENSBTAG00000033506	1.4452	0.176513	3.0334	0.20653	1	FALSE
ENSBTAG00000046857	49.6208	77.4008	-0.6414	0.20653	1	FALSE
ENSBTAG00000010907	2254.88	64.0154	5.1385	0.20658	1	FALSE
ENSBTAG00000019554	1309.36	36.826	5.152	0.20665	1	FALSE
ENSBTAG00000021752	672.265	399.249	0.75174	0.20669	1	FALSE
ENSBTAG00000004757	11814.5	7527.3	0.65035	0.20671	1	FALSE
ENSBTAG00000007969	20133.2	11529.8	0.80421	0.20673	1	FALSE
ENSBTAG00000004541	33.5466	51.7107	-0.62429	0.20673	1	FALSE
ENSBTAG00000039046	50.6907	30.1382	0.75013	0.20703	1	FALSE
ENSBTAG00000046935	2.59168	0.584416	2.1488	0.20708	1	FALSE
ENSBTAG00000019349	615.317	416.986	0.56133	0.2071	1	FALSE
ENSBTAG00000024595	402.412	255.401	0.65591	0.20715	1	FALSE
ENSBTAG00000009138	87.7519	57.0089	0.62224	0.20719	1	FALSE
ENSBTAG00000015175	1.47042	0.144317	3.3489	0.20725	1	FALSE
ENSBTAG00000025822	198.68	300.987	-0.59926	0.20731	1	FALSE
ENSBTAG00000040564	326.2	484.158	-0.56972	0.20732	1	FALSE
ENSBTAG00000034609	49.2712	80.0078	-0.6994	0.20733	1	FALSE
ENSBTAG00000007338	762.039	1120.42	-0.5561	0.20738	1	FALSE
ENSBTAG00000014447	534.061	784.984	-0.55566	0.20739	1	FALSE
ENSBTAG00000031538	3.50333	6.64938	-0.92449	0.20743	1	FALSE
ENSBTAG00000017611	411.306	266.014	0.62871	0.20751	1	FALSE
ENSBTAG00000000911	673.366	428.195	0.65312	0.20768	1	FALSE
ENSBTAG00000001721	2172.49	1220.76	0.83157	0.20769	1	FALSE
ENSBTAG00000003162	1133.15	723.402	0.64747	0.20772	1	FALSE
ENSBTAG00000043530	16.3001	28.5638	-0.8093	0.20773	1	FALSE
ENSBTAG00000020225	125.203	189.392	-0.59711	0.20777	1	FALSE
ENSBTAG00000007423	4.46327	37.7833	-3.0816	0.20814	1	FALSE
ENSBTAG00000000306	37.3254	78.1297	-1.0657	0.20832	1	FALSE
ENSBTAG00000019448	34.5703	57.8766	-0.74345	0.20836	1	FALSE
ENSBTAG00000007388	74.5559	114.698	-0.62144	0.20857	1	FALSE
ENSBTAG00000024539	2010.56	3052.4	-0.60235	0.20858	1	FALSE
ENSBTAG00000002998	8.53066	2.77138	1.6221	0.20867	1	FALSE
ENSBTAG00000004077	2853.76	1808.81	0.65782	0.20873	1	FALSE
ENSBTAG00000021837	565.739	847.271	-0.58269	0.20893	1	FALSE
ENSBTAG00000007860	49.2855	164.795	-1.7414	0.20909	1	FALSE
ENSBTAG00000026710	3.94543	22.0346	-2.4815	0.20925	1	FALSE
ENSBTAG00000020080	10922.1	314.617	5.1175	0.20938	1	FALSE
ENSBTAG00000031359	11.5651	5.83591	0.98674	0.20938	1	FALSE
ENSBTAG00000025242	1.09385	0	Inf	0.20953	1	FALSE
ENSBTAG00000013070	10.2999	21.9384	-1.0908	0.20953	1	FALSE
ENSBTAG00000017266	2990.5	2058.71	0.53864	0.20967	1	FALSE
ENSBTAG00000006243	9.11229	16.7929	-0.88197	0.20982	1	FALSE
ENSBTAG00000017249	43.8101	69.0015	-0.65536	0.20986	1	FALSE
ENSBTAG00000000715	82.7788	127.157	-0.61928	0.20996	1	FALSE
ENSBTAG00000038945	0.487172	2.41248	-2.308	0.21019	1	FALSE
ENSBTAG00000001183	1019.21	28.5371	5.1585	0.2102	1	FALSE
ENSBTAG00000010129	7.18911	13.1829	-0.87479	0.21061	1	FALSE
ENSBTAG00000001728	125.736	219.615	-0.80458	0.21066	1	FALSE
ENSBTAG00000003667	1664.22	545.26	1.6098	0.21067	1	FALSE
ENSBTAG00000018313	864.547	578.109	0.5806	0.21071	1	FALSE
ENSBTAG00000017105	14.4801	8.52875	0.76366	0.2108	1	FALSE
ENSBTAG00000009545	28.9849	45.0203	-0.63528	0.21086	1	FALSE
ENSBTAG00000043442	26.9103	46.3087	-0.78313	0.21088	1	FALSE
ENSBTAG00000014225	22.8519	12.592	0.85981	0.21091	1	FALSE
ENSBTAG00000000843	5207.19	2414.68	1.1087	0.21102	1	FALSE
ENSBTAG00000023648	68.4921	10.8402	2.6596	0.2111	1	FALSE
ENSBTAG00000004005	365.336	224.702	0.70121	0.21114	1	FALSE
ENSBTAG00000043996	88.7257	46.0699	0.94553	0.21117	1	FALSE
ENSBTAG00000004130	6.76095	2.82447	1.2592	0.21125	1	FALSE
ENSBTAG00000005833	64.9676	41.5661	0.64431	0.21128	1	FALSE
ENSBTAG00000022360	72.017	38.2573	0.9126	0.21131	1	FALSE
ENSBTAG00000000842	34.9972	55.4342	-0.66354	0.21138	1	FALSE
ENSBTAG00000010999	105.207	65.1601	0.69117	0.21143	1	FALSE
ENSBTAG00000047827	796.233	1198.71	-0.59021	0.21149	1	FALSE
ENSBTAG00000047708	774.694	517.689	0.58154	0.21185	1	FALSE
ENSBTAG00000017514	416.313	277.573	0.5848	0.21193	1	FALSE
ENSBTAG00000010551	1499.55	46.2122	5.0201	0.21194	1	FALSE
ENSBTAG00000003326	106.947	167.261	-0.6452	0.21202	1	FALSE
ENSBTAG00000025458	27.4969	13.9252	0.98157	0.21215	1	FALSE
ENSBTAG00000019244	188.02	93.5578	1.007	0.21227	1	FALSE
ENSBTAG00000039664	52.6278	159.28	-1.5977	0.21245	1	FALSE
ENSBTAG00000000925	711.42	1045.11	-0.55489	0.21254	1	FALSE
ENSBTAG00000021684	5.53625	1.61968	1.7732	0.21261	1	FALSE
ENSBTAG00000039886	70.4124	40.0269	0.81486	0.21262	1	FALSE
ENSBTAG00000021183	47.9785	30.3916	0.65872	0.21262	1	FALSE
ENSBTAG00000011939	0.396004	1.85836	-2.2304	0.21264	1	FALSE
ENSBTAG00000047823	18.7428	11.0871	0.75745	0.21279	1	FALSE
ENSBTAG00000008661	32.1804	1.98812	4.0167	0.2129	1	FALSE
ENSBTAG00000046720	1.38947	0	Inf	0.2131	1	FALSE
ENSBTAG00000002737	20.0852	33.7253	-0.7477	0.21318	1	FALSE
ENSBTAG00000038043	68.4381	42.2326	0.69644	0.21333	1	FALSE
ENSBTAG00000045754	85.7781	53.4577	0.68221	0.21341	1	FALSE
ENSBTAG00000013806	78.8572	45.8657	0.78183	0.21346	1	FALSE
ENSBTAG00000025167	321.281	224.529	0.51693	0.21346	1	FALSE
ENSBTAG00000012805	2150.34	1454.46	0.56408	0.21354	1	FALSE
ENSBTAG00000038277	0.469208	3.52477	-2.9092	0.2138	1	FALSE
ENSBTAG00000043955	3.38761	0.424999	2.9947	0.21394	1	FALSE
ENSBTAG00000011738	27.0214	49.1557	-0.86325	0.21402	1	FALSE
ENSBTAG00000001085	438.489	662.23	-0.59479	0.21407	1	FALSE
ENSBTAG00000004954	23.4184	36.871	-0.65484	0.2141	1	FALSE
ENSBTAG00000029880	10.9928	20.1519	-0.87435	0.2141	1	FALSE
ENSBTAG00000026148	2.13763	11.7891	-2.4634	0.21435	1	FALSE
ENSBTAG00000047579	1.06309	0	Inf	0.21451	1	FALSE
ENSBTAG00000019289	56.6035	34.6255	0.70906	0.21459	1	FALSE
ENSBTAG00000034138	44.8556	70.2276	-0.64675	0.21473	1	FALSE
ENSBTAG00000042354	12.038	21.2843	-0.8222	0.21483	1	FALSE
ENSBTAG00000001219	2079.64	4607.72	-1.1477	0.21494	1	FALSE
ENSBTAG00000003701	225.485	115.484	0.96533	0.21501	1	FALSE
ENSBTAG00000046402	6.22608	11.6584	-0.90497	0.21521	1	FALSE
ENSBTAG00000046979	6510.13	9971.73	-0.61516	0.21531	1	FALSE
ENSBTAG00000006759	1176.97	597.517	0.97803	0.21534	1	FALSE
ENSBTAG00000009187	103.401	58.7286	0.81611	0.21544	1	FALSE
ENSBTAG00000027937	2338.18	1597.46	0.5496	0.21544	1	FALSE
ENSBTAG00000032477	2117.42	1346.32	0.65328	0.21557	1	FALSE
ENSBTAG00000005018	132.344	196.415	-0.56962	0.21561	1	FALSE
ENSBTAG00000042479	8.79869	2.88456	1.6089	0.21562	1	FALSE
ENSBTAG00000003919	184.742	98.4818	0.90758	0.21564	1	FALSE
ENSBTAG00000004398	156.944	71.4614	1.135	0.2157	1	FALSE
ENSBTAG00000019755	835.116	586.477	0.5099	0.21581	1	FALSE
ENSBTAG00000014470	109.033	59.8157	0.86617	0.21585	1	FALSE
ENSBTAG00000017431	4.48765	9.3665	-1.0615	0.21596	1	FALSE
ENSBTAG00000009282	247.352	365.697	-0.56408	0.21602	1	FALSE
ENSBTAG00000038496	1811.66	2864.05	-0.66075	0.21607	1	FALSE
ENSBTAG00000002705	17.5823	30.533	-0.79625	0.21608	1	FALSE
ENSBTAG00000012738	101.711	66.6899	0.60893	0.21636	1	FALSE
ENSBTAG00000016366	1.86703	5.22431	-1.4845	0.21672	1	FALSE
ENSBTAG00000006691	1.83676	0	Inf	0.21699	1	FALSE
ENSBTAG00000039296	103.184	68.9344	0.58193	0.21707	1	FALSE
ENSBTAG00000047680	332.345	723.165	-1.1216	0.21716	1	FALSE
ENSBTAG00000009788	40.2763	22.5114	0.83928	0.21721	1	FALSE
ENSBTAG00000008921	294.753	144.992	1.0235	0.21722	1	FALSE
ENSBTAG00000010763	252.598	164.419	0.61947	0.21727	1	FALSE
ENSBTAG00000004052	2.35462	0.608026	1.9533	0.21742	1	FALSE
ENSBTAG00000009617	510.741	159.614	1.678	0.21746	1	FALSE
ENSBTAG00000019451	292.07	189.382	0.62502	0.21764	1	FALSE
ENSBTAG00000008931	2273.72	3364.56	-0.56537	0.21766	1	FALSE
ENSBTAG00000047302	28.4958	17.5861	0.69631	0.2181	1	FALSE
ENSBTAG00000005971	6.86283	3.08199	1.1549	0.21815	1	FALSE
ENSBTAG00000016429	336.09	224.185	0.58416	0.21815	1	FALSE
ENSBTAG00000011470	1.24489	3.84558	-1.6272	0.21826	1	FALSE
ENSBTAG00000011234	395.86	250.137	0.66227	0.21831	1	FALSE
ENSBTAG00000011730	15704.2	488.592	5.0064	0.21833	1	FALSE
ENSBTAG00000011146	1025.51	1580.18	-0.62375	0.21837	1	FALSE
ENSBTAG00000032217	117.747	75.6305	0.63865	0.21843	1	FALSE
ENSBTAG00000020890	48.7428	30.8343	0.66065	0.21848	1	FALSE
ENSBTAG00000014863	1657.97	983.826	0.75294	0.2185	1	FALSE
ENSBTAG00000004693	25.7058	46.2763	-0.84818	0.21865	1	FALSE
ENSBTAG00000038879	4.003	0.93875	2.0923	0.21867	1	FALSE
ENSBTAG00000025401	145.032	215.609	-0.57205	0.21868	1	FALSE
ENSBTAG00000019137	12.1038	6.25175	0.95312	0.21885	1	FALSE
ENSBTAG00000036349	0.679945	2.61293	-1.9422	0.2189	1	FALSE
ENSBTAG00000038421	0.399612	2.91829	-2.8685	0.21894	1	FALSE
ENSBTAG00000044681	5.73321	2.2895	1.3243	0.21905	1	FALSE
ENSBTAG00000027629	1269.17	44.6254	4.8299	0.21917	1	FALSE
ENSBTAG00000042789	1.03556	0	Inf	0.21918	1	FALSE
ENSBTAG00000006614	1172.03	650.297	0.84983	0.21926	1	FALSE
ENSBTAG00000020159	36.0913	15.3727	1.2313	0.21927	1	FALSE
ENSBTAG00000005717	1.60463	0.192921	3.0562	0.21945	1	FALSE
ENSBTAG00000018530	680.833	22.8032	4.9	0.2197	1	FALSE
ENSBTAG00000046808	61.6908	38.9682	0.66276	0.21978	1	FALSE
ENSBTAG00000020499	21.0031	67.2589	-1.6791	0.21991	1	FALSE
ENSBTAG00000015460	50.4215	1.71503	4.8777	0.21998	1	FALSE
ENSBTAG00000017188	74.0305	108.211	-0.54765	0.21999	1	FALSE
ENSBTAG00000043240	8.5157	14.8863	-0.80579	0.22002	1	FALSE
ENSBTAG00000011121	128.763	13.7299	3.2293	0.22005	1	FALSE
ENSBTAG00000047538	13.9128	22.5534	-0.69694	0.22026	1	FALSE
ENSBTAG00000011336	22.5188	10.8412	1.0546	0.22029	1	FALSE
ENSBTAG00000020514	7.958	4.02932	0.98187	0.22046	1	FALSE
ENSBTAG00000047686	0.614616	2.64714	-2.1067	0.22049	1	FALSE
ENSBTAG00000046048	1.2864	4.09223	-1.6696	0.22051	1	FALSE
ENSBTAG00000047815	3.23242	0.919541	1.8136	0.22055	1	FALSE
ENSBTAG00000008129	836.602	1657.62	-0.9865	0.22061	1	FALSE
ENSBTAG00000033642	109.87	66.7837	0.71823	0.22066	1	FALSE
ENSBTAG00000019539	75.9112	32.1782	1.2382	0.22074	1	FALSE
ENSBTAG00000032084	137.391	215.564	-0.64983	0.22078	1	FALSE
ENSBTAG00000007193	971.544	1396.81	-0.52378	0.22101	1	FALSE
ENSBTAG00000013425	219.307	147.547	0.57178	0.22127	1	FALSE
ENSBTAG00000020213	70.1614	47.3264	0.56803	0.22133	1	FALSE
ENSBTAG00000011579	6.47406	2.59026	1.3216	0.22144	1	FALSE
ENSBTAG00000006779	84.7623	39.5063	1.1013	0.22155	1	FALSE
ENSBTAG00000001443	30.8675	67.865	-1.1366	0.2218	1	FALSE
ENSBTAG00000003207	7.99175	17.3008	-1.1143	0.22191	1	FALSE
ENSBTAG00000039329	6.86871	2.17919	1.6562	0.22202	1	FALSE
ENSBTAG00000001801	788.75	1225.53	-0.63577	0.22204	1	FALSE
ENSBTAG00000005803	110.406	170.82	-0.62966	0.22206	1	FALSE
ENSBTAG00000014471	5410.9	3756.78	0.52637	0.22213	1	FALSE
ENSBTAG00000008331	6.60073	13.357	-1.0169	0.22223	1	FALSE
ENSBTAG00000043490	7.07987	14.1791	-1.002	0.22243	1	FALSE
ENSBTAG00000020570	366.931	543.133	-0.5658	0.22252	1	FALSE
ENSBTAG00000031052	0	1.16261	#NAME?	0.22266	1	FALSE
ENSBTAG00000039206	2.70991	0.424999	2.6727	0.22302	1	FALSE
ENSBTAG00000020263	3967.29	2362.84	0.74763	0.22302	1	FALSE
ENSBTAG00000001774	694.195	487.88	0.50882	0.22305	1	FALSE
ENSBTAG00000004462	41.5297	26.1597	0.66679	0.22313	1	FALSE
ENSBTAG00000018332	91.826	57.6187	0.67237	0.22343	1	FALSE
ENSBTAG00000027327	1.07657	3.46856	-1.6879	0.22351	1	FALSE
ENSBTAG00000042524	57.6167	90.5482	-0.6522	0.22373	1	FALSE
ENSBTAG00000009145	96.029	58.0866	0.72527	0.22385	1	FALSE
ENSBTAG00000022007	519.149	788.184	-0.60238	0.2239	1	FALSE
ENSBTAG00000018071	2477.68	81.374	4.9283	0.22391	1	FALSE
ENSBTAG00000009064	753.905	1067.37	-0.50161	0.22392	1	FALSE
ENSBTAG00000047216	41.8441	12.6158	1.7298	0.22412	1	FALSE
ENSBTAG00000044126	381.257	62.4822	2.6092	0.22439	1	FALSE
ENSBTAG00000012163	58.8348	21.2831	1.467	0.22463	1	FALSE
ENSBTAG00000014958	917.078	597.813	0.61735	0.22471	1	FALSE
ENSBTAG00000002362	1996.97	1390.83	0.52186	0.22476	1	FALSE
ENSBTAG00000012489	103.255	37.5986	1.4575	0.22494	1	FALSE
ENSBTAG00000006472	2.37658	6.52228	-1.4565	0.22505	1	FALSE
ENSBTAG00000015840	17.817	0.979401	4.1852	0.22508	1	FALSE
ENSBTAG00000004922	791.438	439.415	0.84889	0.22517	1	FALSE
ENSBTAG00000001969	3.21641	6.93405	-1.1082	0.22535	1	FALSE
ENSBTAG00000031851	575.875	822.789	-0.51477	0.22555	1	FALSE
ENSBTAG00000046331	5.30706	2.26794	1.2265	0.22558	1	FALSE
ENSBTAG00000007608	81.5343	52.1299	0.64529	0.22562	1	FALSE
ENSBTAG00000000347	1739.54	2520.83	-0.53519	0.22569	1	FALSE
ENSBTAG00000003237	2223.97	1551.78	0.51922	0.22574	1	FALSE
ENSBTAG00000016221	376.745	182.176	1.0483	0.22582	1	FALSE
ENSBTAG00000008259	24.8256	46.5003	-0.90541	0.22584	1	FALSE
ENSBTAG00000029844	8.4816	15.2217	-0.84372	0.22589	1	FALSE
ENSBTAG00000004048	93.744	219.388	-1.2267	0.22589	1	FALSE
ENSBTAG00000007019	0.997757	0	Inf	0.22593	1	FALSE
ENSBTAG00000006251	0.137471	1.59009	-3.5319	0.22599	1	FALSE
ENSBTAG00000008686	461.05	302.504	0.60797	0.226	1	FALSE
ENSBTAG00000011344	728.869	514.005	0.50388	0.22601	1	FALSE
ENSBTAG00000026684	477.471	256.459	0.89668	0.22609	1	FALSE
ENSBTAG00000018759	67.0053	43.0957	0.63673	0.22634	1	FALSE
ENSBTAG00000039194	15.9247	29.3132	-0.88028	0.22635	1	FALSE
ENSBTAG00000031737	11.0766	4.97129	1.1558	0.22643	1	FALSE
ENSBTAG00000021284	0.399612	2.23727	-2.4851	0.22649	1	FALSE
ENSBTAG00000012555	143.101	79.7196	0.84403	0.22671	1	FALSE
ENSBTAG00000027064	39.3742	18.2527	1.1091	0.22713	1	FALSE
ENSBTAG00000030929	95.2789	64.6658	0.55915	0.22717	1	FALSE
ENSBTAG00000004789	17.6334	36.8993	-1.0653	0.22723	1	FALSE
ENSBTAG00000009519	117.729	79.0772	0.57413	0.22788	1	FALSE
ENSBTAG00000008142	201.369	315.906	-0.64966	0.22814	1	FALSE
ENSBTAG00000025554	1.6088	4.48238	-1.4783	0.22838	1	FALSE
ENSBTAG00000002508	14.2654	23.6102	-0.72689	0.22851	1	FALSE
ENSBTAG00000036215	2.60354	0.665271	1.9685	0.22859	1	FALSE
ENSBTAG00000000019	2396.43	1615.64	0.56878	0.22861	1	FALSE
ENSBTAG00000008088	46.9507	95.6365	-1.0264	0.22877	1	FALSE
ENSBTAG00000005249	779.894	456.654	0.77218	0.22894	1	FALSE
ENSBTAG00000010778	210.341	132.704	0.66452	0.22909	1	FALSE
ENSBTAG00000016192	13.4038	23.1042	-0.78552	0.22923	1	FALSE
ENSBTAG00000016801	686.171	484.756	0.50131	0.22929	1	FALSE
ENSBTAG00000016060	143.709	228.248	-0.66745	0.22932	1	FALSE
ENSBTAG00000005519	492.453	336.744	0.54833	0.22953	1	FALSE
ENSBTAG00000013732	18.0593	9.62693	0.90759	0.22965	1	FALSE
ENSBTAG00000007624	517.547	793.887	-0.61725	0.22978	1	FALSE
ENSBTAG00000039559	0.176984	1.51491	-3.0975	0.22979	1	FALSE
ENSBTAG00000012276	159.896	239.578	-0.58336	0.22987	1	FALSE
ENSBTAG00000028421	21.9668	37.74	-0.78077	0.23008	1	FALSE
ENSBTAG00000047616	10.5422	6.18781	0.76867	0.2301	1	FALSE
ENSBTAG00000009354	137.527	243.693	-0.82535	0.23013	1	FALSE
ENSBTAG00000021421	4760.22	6889.05	-0.53327	0.23028	1	FALSE
ENSBTAG00000048306	31.617	20.7904	0.60479	0.23043	1	FALSE
ENSBTAG00000015988	2500.34	3688.33	-0.56084	0.23048	1	FALSE
ENSBTAG00000045886	56.5164	37.6869	0.5846	0.23056	1	FALSE
ENSBTAG00000027524	2018.45	81.6298	4.628	0.23063	1	FALSE
ENSBTAG00000011834	817.931	525.342	0.63872	0.23068	1	FALSE
ENSBTAG00000040190	191.426	275.32	-0.52432	0.23102	1	FALSE
ENSBTAG00000038377	13.3503	4.41919	1.595	0.23108	1	FALSE
ENSBTAG00000011403	1565.74	1033.03	0.59996	0.23114	1	FALSE
ENSBTAG00000047691	0	1.11035	#NAME?	0.23117	1	FALSE
ENSBTAG00000024657	2288.53	1164.98	0.97411	0.23124	1	FALSE
ENSBTAG00000031430	312.037	457.475	-0.55198	0.23133	1	FALSE
ENSBTAG00000035706	19.2724	30.8183	-0.67725	0.23154	1	FALSE
ENSBTAG00000039571	121.618	71.2196	0.772	0.23163	1	FALSE
ENSBTAG00000019961	3.77805	7.03673	-0.89727	0.2318	1	FALSE
ENSBTAG00000044451	0	1.46977	#NAME?	0.23186	1	FALSE
ENSBTAG00000042705	1.38501	4.25244	-1.6184	0.23188	1	FALSE
ENSBTAG00000011593	1222.03	769.477	0.66733	0.2319	1	FALSE
ENSBTAG00000011770	1160.29	791.401	0.55201	0.23206	1	FALSE
ENSBTAG00000002258	1098.19	1673.95	-0.60813	0.23213	1	FALSE
ENSBTAG00000017434	4.51508	0	Inf	0.23215	1	FALSE
ENSBTAG00000034918	46.359	84.7732	-0.87076	0.23219	1	FALSE
ENSBTAG00000006383	1002.3	2507.93	-1.3232	0.23229	1	FALSE
ENSBTAG00000047284	15.162	34.377	-1.181	0.23237	1	FALSE
ENSBTAG00000046970	0	1.1032	#NAME?	0.23238	1	FALSE
ENSBTAG00000047876	670.5	1034.75	-0.62597	0.23243	1	FALSE
ENSBTAG00000042921	1.17447	0	Inf	0.2325	1	FALSE
ENSBTAG00000021791	349.252	526.979	-0.59348	0.23254	1	FALSE
ENSBTAG00000037558	209.003	330.355	-0.66049	0.23261	1	FALSE
ENSBTAG00000024648	20.9416	11.9627	0.80783	0.23271	1	FALSE
ENSBTAG00000000067	295.292	432.205	-0.54957	0.23273	1	FALSE
ENSBTAG00000002853	1503.65	57.0078	4.7212	0.23275	1	FALSE
ENSBTAG00000023792	95.4667	141.949	-0.57231	0.2328	1	FALSE
ENSBTAG00000013341	2056.4	1485.47	0.4692	0.23282	1	FALSE
ENSBTAG00000031302	0.215004	1.4491	-2.7527	0.23284	1	FALSE
ENSBTAG00000004488	10.3305	6.07638	0.76562	0.23288	1	FALSE
ENSBTAG00000010408	381.578	558.228	-0.54888	0.23289	1	FALSE
ENSBTAG00000020105	2185.01	1231	0.8278	0.233	1	FALSE
ENSBTAG00000020921	114.989	169.435	-0.55924	0.23303	1	FALSE
ENSBTAG00000010837	2.63193	6.1955	-1.2351	0.23304	1	FALSE
ENSBTAG00000007837	33.6562	21.3025	0.65985	0.2331	1	FALSE
ENSBTAG00000004581	1.46766	3.78045	-1.365	0.23316	1	FALSE
ENSBTAG00000002485	25955.7	18365.5	0.49905	0.23326	1	FALSE
ENSBTAG00000008897	217.12	313.869	-0.53167	0.23329	1	FALSE
ENSBTAG00000043412	0.80901	2.68149	-1.7288	0.23343	1	FALSE
ENSBTAG00000044478	3.35233	7.32888	-1.1284	0.23351	1	FALSE
ENSBTAG00000020001	4.2373	8.99915	-1.0866	0.23372	1	FALSE
ENSBTAG00000021219	105.331	165.114	-0.64853	0.23373	1	FALSE
ENSBTAG00000014576	261.005	180.707	0.53043	0.23379	1	FALSE
ENSBTAG00000009714	70.3856	109.637	-0.63938	0.23387	1	FALSE
ENSBTAG00000006140	381.256	261.432	0.54433	0.23392	1	FALSE
ENSBTAG00000012676	7.70477	3.97024	0.95653	0.23399	1	FALSE
ENSBTAG00000014508	201.447	12.7299	3.9841	0.23412	1	FALSE
ENSBTAG00000047786	6.51733	12.639	-0.95553	0.23419	1	FALSE
ENSBTAG00000042706	2.25337	0.479442	2.2327	0.23426	1	FALSE
ENSBTAG00000048098	4.07353	8.77974	-1.1079	0.23427	1	FALSE
ENSBTAG00000000020	1.48516	0.156122	3.2499	0.23438	1	FALSE
ENSBTAG00000014420	192.719	293.21	-0.60544	0.23438	1	FALSE
ENSBTAG00000004086	1.55322	3.65128	-1.2331	0.23448	1	FALSE
ENSBTAG00000046166	14.2955	29.8257	-1.061	0.23463	1	FALSE
ENSBTAG00000025903	59.7654	93.8769	-0.65146	0.23496	1	FALSE
ENSBTAG00000019525	402.344	196.587	1.0333	0.23498	1	FALSE
ENSBTAG00000021140	691.981	192.58	1.8453	0.23499	1	FALSE
ENSBTAG00000022032	1489.03	536.399	1.473	0.23504	1	FALSE
ENSBTAG00000000401	4.50373	0.879202	2.3569	0.23514	1	FALSE
ENSBTAG00000008509	188.509	115.843	0.70246	0.23514	1	FALSE
ENSBTAG00000032265	165.733	241.292	-0.54192	0.23515	1	FALSE
ENSBTAG00000003829	17.0474	33.7335	-0.98463	0.2352	1	FALSE
ENSBTAG00000001360	16605.5	23801.7	-0.5194	0.2353	1	FALSE
ENSBTAG00000019227	138.336	202.39	-0.54896	0.23535	1	FALSE
ENSBTAG00000018854	3342.32	2208.64	0.59769	0.23553	1	FALSE
ENSBTAG00000038500	46.4705	72.1672	-0.63503	0.23554	1	FALSE
ENSBTAG00000022715	204.752	310.106	-0.59888	0.23558	1	FALSE
ENSBTAG00000003600	12.5942	22.2591	-0.82164	0.23574	1	FALSE
ENSBTAG00000002340	338.224	218.134	0.63276	0.23578	1	FALSE
ENSBTAG00000002048	1361.06	933.156	0.54454	0.23599	1	FALSE
ENSBTAG00000009297	97.9881	53.4029	0.87569	0.23608	1	FALSE
ENSBTAG00000003726	77.9202	51.0109	0.61119	0.23624	1	FALSE
ENSBTAG00000000771	1870.02	1190.51	0.65147	0.23636	1	FALSE
ENSBTAG00000018965	72.0259	45.8151	0.65269	0.23644	1	FALSE
ENSBTAG00000014685	968.422	1432.98	-0.56531	0.23661	1	FALSE
ENSBTAG00000026481	0	1.07888	#NAME?	0.23662	1	FALSE
ENSBTAG00000046158	7622.55	11360.7	-0.57571	0.23671	1	FALSE
ENSBTAG00000047202	35.6881	17.6159	1.0186	0.23672	1	FALSE
ENSBTAG00000009673	11.6041	19.582	-0.75489	0.23693	1	FALSE
ENSBTAG00000048137	77.3421	49.9445	0.63093	0.23699	1	FALSE
ENSBTAG00000017677	30.0206	47.3211	-0.65653	0.23705	1	FALSE
ENSBTAG00000000291	550.227	368.969	0.57653	0.23708	1	FALSE
ENSBTAG00000032281	2.69256	0.727928	1.8871	0.23709	1	FALSE
ENSBTAG00000006608	929.705	1505.89	-0.69577	0.23727	1	FALSE
ENSBTAG00000008336	0.54621	2.32095	-2.0872	0.23731	1	FALSE
ENSBTAG00000045971	2119.51	1487.93	0.51043	0.23743	1	FALSE
ENSBTAG00000037608	6.80061	0.156122	5.4449	0.23744	1	FALSE
ENSBTAG00000004206	117.985	66.0753	0.83642	0.23752	1	FALSE
ENSBTAG00000010919	1556.73	1008.77	0.62592	0.23767	1	FALSE
ENSBTAG00000026796	56.8478	2.03792	4.8019	0.23771	1	FALSE
ENSBTAG00000016991	581.482	410.266	0.50318	0.23775	1	FALSE
ENSBTAG00000046813	117.891	332.143	-1.4944	0.23789	1	FALSE
ENSBTAG00000019434	1404.74	2108.83	-0.58613	0.23794	1	FALSE
ENSBTAG00000011416	124.852	188.861	-0.59711	0.23797	1	FALSE
ENSBTAG00000033186	1664.77	1122.51	0.5686	0.2382	1	FALSE
ENSBTAG00000042273	2.73332	6.14089	-1.1678	0.23828	1	FALSE
ENSBTAG00000003404	3.87618	1.13751	1.7688	0.2383	1	FALSE
ENSBTAG00000014652	0.663474	2.72576	-2.0385	0.2383	1	FALSE
ENSBTAG00000044918	2.44138	0.61792	1.9822	0.23844	1	FALSE
ENSBTAG00000047293	248.163	127.304	0.96301	0.23845	1	FALSE
ENSBTAG00000005719	3.10871	7.10217	-1.1919	0.2386	1	FALSE
ENSBTAG00000048061	0	1.06603	#NAME?	0.23892	1	FALSE
ENSBTAG00000004003	1.86858	0.300439	2.6368	0.23905	1	FALSE
ENSBTAG00000047637	37.5316	22.7535	0.72202	0.23909	1	FALSE
ENSBTAG00000019993	57.922	38.7794	0.57882	0.23913	1	FALSE
ENSBTAG00000021880	6008.63	2481.95	1.2756	0.23937	1	FALSE
ENSBTAG00000023697	20.8446	33.5722	-0.68759	0.23937	1	FALSE
ENSBTAG00000013147	3.50416	6.55808	-0.9042	0.23937	1	FALSE
ENSBTAG00000045496	1.46709	3.90919	-1.4139	0.23939	1	FALSE
ENSBTAG00000046193	148.375	215.724	-0.53994	0.23947	1	FALSE
ENSBTAG00000020030	1795.25	1235.36	0.53926	0.23948	1	FALSE
ENSBTAG00000005997	337.744	237.652	0.50708	0.2395	1	FALSE
ENSBTAG00000002843	237.871	156.845	0.60084	0.23964	1	FALSE
ENSBTAG00000006388	32.0231	19.0561	0.74886	0.23974	1	FALSE
ENSBTAG00000029797	0.926488	3.34777	-1.8534	0.23995	1	FALSE
ENSBTAG00000019039	123.957	81.8123	0.59945	0.23998	1	FALSE
ENSBTAG00000021321	7.80598	14.0529	-0.84822	0.24021	1	FALSE
ENSBTAG00000011666	2683.09	1418.03	0.92001	0.24027	1	FALSE
ENSBTAG00000039105	25.3445	40.594	-0.67959	0.24039	1	FALSE
ENSBTAG00000032079	133.628	92.7758	0.5264	0.2404	1	FALSE
ENSBTAG00000019772	3.28527	0.591563	2.4734	0.24048	1	FALSE
ENSBTAG00000005534	6927.81	288.864	4.5839	0.24049	1	FALSE
ENSBTAG00000006558	3.51698	7.78579	-1.1465	0.2406	1	FALSE
ENSBTAG00000017592	167.703	105.172	0.67316	0.2407	1	FALSE
ENSBTAG00000043428	0.828531	2.98945	-1.8513	0.24082	1	FALSE
ENSBTAG00000005507	0	1.05447	#NAME?	0.24103	1	FALSE
ENSBTAG00000007946	12.9955	7.43754	0.80511	0.24117	1	FALSE
ENSBTAG00000038286	470.021	18.2597	4.686	0.24132	1	FALSE
ENSBTAG00000046322	440.605	24.3922	4.175	0.24133	1	FALSE
ENSBTAG00000001279	5.72993	2.93394	0.96568	0.24143	1	FALSE
ENSBTAG00000046702	0	1.05198	#NAME?	0.24149	1	FALSE
ENSBTAG00000005243	86.8625	158.341	-0.86623	0.24165	1	FALSE
ENSBTAG00000011082	134.6	309.45	-1.201	0.2417	1	FALSE
ENSBTAG00000022796	25.336	40.3781	-0.67238	0.24178	1	FALSE
ENSBTAG00000018747	31.4467	5.02495	2.6457	0.24182	1	FALSE
ENSBTAG00000006998	532.875	767.518	-0.5264	0.24188	1	FALSE
ENSBTAG00000012695	114.11	172.816	-0.59881	0.24192	1	FALSE
ENSBTAG00000018746	390.432	274.3	0.50932	0.24205	1	FALSE
ENSBTAG00000003132	38.2436	24.8041	0.62464	0.24208	1	FALSE
ENSBTAG00000035323	2752.9	1912.14	0.52577	0.24212	1	FALSE
ENSBTAG00000043440	1.10942	0	Inf	0.24224	1	FALSE
ENSBTAG00000017405	64.6479	21.3926	1.5955	0.2426	1	FALSE
ENSBTAG00000014861	921.543	358.983	1.3601	0.24271	1	FALSE
ENSBTAG00000004051	6186.2	4158.43	0.57301	0.24293	1	FALSE
ENSBTAG00000008332	154.592	95.6841	0.69212	0.24303	1	FALSE
ENSBTAG00000038844	76.2166	28.6162	1.4133	0.24306	1	FALSE
ENSBTAG00000015930	43.9289	28.199	0.63952	0.24308	1	FALSE
ENSBTAG00000007063	0.46441	2.30796	-2.3131	0.2431	1	FALSE
ENSBTAG00000014967	4.08507	0	Inf	0.24311	1	FALSE
ENSBTAG00000040512	54.6703	79.3765	-0.53795	0.24319	1	FALSE
ENSBTAG00000033076	92.7462	140.387	-0.59805	0.24324	1	FALSE
ENSBTAG00000009849	7.52002	18.192	-1.2745	0.24332	1	FALSE
ENSBTAG00000006136	58.0554	36.0088	0.68908	0.2435	1	FALSE
ENSBTAG00000008491	1.22507	3.34391	-1.4487	0.24351	1	FALSE
ENSBTAG00000021743	33.9926	19.7017	0.7869	0.24353	1	FALSE
ENSBTAG00000019435	2.38464	0.573169	2.0567	0.24359	1	FALSE
ENSBTAG00000020855	32.5195	18.4138	0.82052	0.24377	1	FALSE
ENSBTAG00000017875	1110.01	1563.15	-0.49389	0.24381	1	FALSE
ENSBTAG00000000329	27.6127	11.7646	1.2309	0.24388	1	FALSE
ENSBTAG00000014252	68.5692	45.6945	0.58554	0.24388	1	FALSE
ENSBTAG00000035076	0	1.03882	#NAME?	0.24395	1	FALSE
ENSBTAG00000003491	402.675	276.025	0.54482	0.24399	1	FALSE
ENSBTAG00000013078	22.947	9.06577	1.3398	0.24402	1	FALSE
ENSBTAG00000020300	0.727741	2.54586	-1.8067	0.24415	1	FALSE
ENSBTAG00000003020	11.8414	2.02689	2.5465	0.24421	1	FALSE
ENSBTAG00000040067	24.5116	10.9643	1.1607	0.24436	1	FALSE
ENSBTAG00000030026	0.931349	2.80598	-1.5911	0.24438	1	FALSE
ENSBTAG00000034441	5.20807	2.32336	1.1645	0.24441	1	FALSE
ENSBTAG00000048171	0.353968	1.82906	-2.3694	0.24442	1	FALSE
ENSBTAG00000006232	60.5377	96.0066	-0.6653	0.24453	1	FALSE
ENSBTAG00000021958	7.38338	33.9277	-2.2001	0.24453	1	FALSE
ENSBTAG00000038233	33.6101	54.5384	-0.69838	0.24454	1	FALSE
ENSBTAG00000011524	139.164	82.2123	0.75936	0.2446	1	FALSE
ENSBTAG00000013653	17298.6	9192.11	0.91219	0.2447	1	FALSE
ENSBTAG00000004343	1242.98	2075.54	-0.73968	0.24474	1	FALSE
ENSBTAG00000001521	1000.32	534.138	0.90518	0.2448	1	FALSE
ENSBTAG00000000835	490.737	346.574	0.50179	0.24494	1	FALSE
ENSBTAG00000039377	15.1721	9.10233	0.73711	0.24496	1	FALSE
ENSBTAG00000002846	177.369	251.66	-0.50472	0.24508	1	FALSE
ENSBTAG00000011274	24.7384	44.0192	-0.83138	0.2452	1	FALSE
ENSBTAG00000004721	0.133204	1.42566	-3.4199	0.2452	1	FALSE
ENSBTAG00000010030	73.0761	49.1514	0.57217	0.2454	1	FALSE
ENSBTAG00000043361	1.89601	4.55784	-1.2654	0.24542	1	FALSE
ENSBTAG00000011917	1487.53	849.714	0.80787	0.24548	1	FALSE
ENSBTAG00000010877	48.912	74.7434	-0.61176	0.24551	1	FALSE
ENSBTAG00000020285	2.5863	0.156122	4.0501	0.24558	1	FALSE
ENSBTAG00000046547	356.052	249.119	0.51525	0.2457	1	FALSE
ENSBTAG00000018469	446.592	303.724	0.55619	0.24584	1	FALSE
ENSBTAG00000000898	624.613	1051.97	-0.75205	0.24597	1	FALSE
ENSBTAG00000006724	502.561	319.545	0.65328	0.24598	1	FALSE
ENSBTAG00000033510	11.0309	18.8028	-0.7694	0.24609	1	FALSE
ENSBTAG00000006138	1049.39	679.214	0.62762	0.24612	1	FALSE
ENSBTAG00000010590	632.006	430.641	0.55345	0.24612	1	FALSE
ENSBTAG00000032964	118.535	74.0106	0.67951	0.24628	1	FALSE
ENSBTAG00000044112	511.013	340.949	0.5838	0.24646	1	FALSE
ENSBTAG00000013412	105.112	63.7055	0.72243	0.2465	1	FALSE
ENSBTAG00000047764	14.2597	31.8502	-1.1594	0.24659	1	FALSE
ENSBTAG00000034493	952.186	529.66	0.84618	0.2467	1	FALSE
ENSBTAG00000031686	42.1153	65.9432	-0.64688	0.24685	1	FALSE
ENSBTAG00000044050	5.59112	2.65429	1.0748	0.24694	1	FALSE
ENSBTAG00000015793	75.7613	114.197	-0.59199	0.24696	1	FALSE
ENSBTAG00000043378	35.4117	56.7656	-0.68079	0.24705	1	FALSE
ENSBTAG00000032782	9.769	4.63767	1.0748	0.24706	1	FALSE
ENSBTAG00000020939	1686.37	2445.56	-0.53625	0.24714	1	FALSE
ENSBTAG00000007139	1784.61	1109.05	0.68629	0.24721	1	FALSE
ENSBTAG00000018984	409.984	590.303	-0.52589	0.24732	1	FALSE
ENSBTAG00000017719	296.015	21.1649	3.8059	0.24737	1	FALSE
ENSBTAG00000012929	46.3217	26.6363	0.79829	0.24738	1	FALSE
ENSBTAG00000014859	8.08814	2.90792	1.4758	0.24753	1	FALSE
ENSBTAG00000004443	14.5611	27.7607	-0.93092	0.24764	1	FALSE
ENSBTAG00000003515	828.869	1288.31	-0.63626	0.24769	1	FALSE
ENSBTAG00000011330	171.411	249.51	-0.54163	0.24772	1	FALSE
ENSBTAG00000012451	1530.75	2118.49	-0.46879	0.24794	1	FALSE
ENSBTAG00000010785	166.022	107.146	0.6318	0.24795	1	FALSE
ENSBTAG00000018016	2581.16	3690.6	-0.51584	0.2481	1	FALSE
ENSBTAG00000002936	1711.38	2461.49	-0.52437	0.24839	1	FALSE
ENSBTAG00000002080	2090.42	3310.97	-0.66346	0.24846	1	FALSE
ENSBTAG00000020243	2073.55	2848.05	-0.45787	0.24867	1	FALSE
ENSBTAG00000020614	181.416	122.695	0.56423	0.24869	1	FALSE
ENSBTAG00000020060	42947.4	28589.6	0.58708	0.24872	1	FALSE
ENSBTAG00000015132	12.6469	0.428852	4.8822	0.24884	1	FALSE
ENSBTAG00000001657	4904.66	3488.81	0.49142	0.24884	1	FALSE
ENSBTAG00000021843	592.482	326.131	0.86132	0.24894	1	FALSE
ENSBTAG00000032396	3.97558	7.84545	-0.98069	0.24896	1	FALSE
ENSBTAG00000043512	6.49146	11.9268	-0.8776	0.24911	1	FALSE
ENSBTAG00000025622	230.349	324.11	-0.49266	0.24912	1	FALSE
ENSBTAG00000020116	885.431	1759.9	-0.99104	0.24921	1	FALSE
ENSBTAG00000019900	157.073	64.084	1.2934	0.24932	1	FALSE
ENSBTAG00000026851	421.888	293.472	0.52364	0.24933	1	FALSE
ENSBTAG00000014486	28.0385	6.87679	2.0276	0.24934	1	FALSE
ENSBTAG00000017527	1028.93	709.626	0.53601	0.24952	1	FALSE
ENSBTAG00000044824	0.497605	2.17403	-2.1273	0.24961	1	FALSE
ENSBTAG00000037605	2137.9	3611.92	-0.75657	0.25001	1	FALSE
ENSBTAG00000022293	224.465	322.087	-0.52096	0.25006	1	FALSE
ENSBTAG00000011405	34.0964	55.3346	-0.69856	0.25007	1	FALSE
ENSBTAG00000008619	42.8725	22.2912	0.94358	0.25009	1	FALSE
ENSBTAG00000010677	1659.02	437.351	1.9235	0.25021	1	FALSE
ENSBTAG00000016550	0.924804	3.09022	-1.7405	0.25037	1	FALSE
ENSBTAG00000000094	625.983	278.234	1.1698	0.25047	1	FALSE
ENSBTAG00000014432	214.275	322.504	-0.58985	0.25051	1	FALSE
ENSBTAG00000004583	0	1.00451	#NAME?	0.25061	1	FALSE
[truncated: 22,617 more rows]

## Sheet: DEG List
Gene_id	GeneName	readcount_CON_LAC	readcount_OLE_LAC	log2FoldChange	pval
ENSBTAG00000005603	CXCL11	0.198002	27.9068	-7.139	0.0066339
ENSBTAG00000021565	PRSS2 protein	3.82117	284.827	-6.2199	0.0090788
ENSBTAG00000039241	OR6S1	0.137471	4.213	-4.9377	0.0082276
ENSBTAG00000005560	ST18	0.215004	4.92745	-4.5184	0.0031948
ENSBTAG00000014365	ENSBTAG00000014365	6.54892	76.42	-3.5446	0.00668
ENSBTAG00000029792	ENSBTAG00000029792	0.610414	6.87828	-3.4942	0.0049835
ENSBTAG00000046975	ENSBTAG00000046975	2.09737	18.6493	-3.1525	0.0073473
ENSBTAG00000026088	Lysozyme C-2	9.03062	56.0596	-2.6341	0.0046981
ENSBTAG00000003668	CXorf57	9.86419	50.365	-2.3522	0.0041151
ENSBTAG00000045907	tumor necrosis factor ligand superfamily member 13B	5.68085	27.6436	-2.2828	0.0018099
ENSBTAG00000011563	ENSBTAG00000011563	10.1037	44.9045	-2.152	0.00019128
ENSBTAG00000006841	LRRC4B	2.73186	11.9157	-2.1249	0.0070265
ENSBTAG00000014628	OAS2	42.3469	163.539	-1.9493	0.0061016
ENSBTAG00000018531	JCHAIN	469.49	1773.45	-1.9174	0.006431
ENSBTAG00000001187	RASL10A	10.3581	35.0957	-1.7605	0.0090906
ENSBTAG00000045492	Angiogenin	1939.77	6379.03	-1.7175	0.0016113
ENSBTAG00000039196	C4b-binding protein alpha-like	447.472	1328.8	-1.5703	0.0027278
ENSBTAG00000029982	bta-mir-142	31.0817	90.8837	-1.548	0.0024635
ENSBTAG00000008592	Fc gamma receptor I;	341.805	997.246	-1.5448	0.0015039
ENSBTAG00000006685	IL10	39.7484	105.122	-1.4031	0.005931
ENSBTAG00000020554	AIF1	493.666	1252.99	-1.3438	0.0077234
ENSBTAG00000039980	clecl1	94.1155	236.13	-1.3271	0.0087451
ENSBTAG00000017448	EFEMP1	4324.8	10604.2	-1.2939	0.0071736
ENSBTAG00000005359	TGFB2	398.684	162.91	1.2912	0.0088054
ENSBTAG00000023023	ANTXRL	28.2346	7.48631	1.9151	0.0019285
ENSBTAG00000012057	GIF	36.9232	2.86273	3.6891	0.0056146
ENSBTAG00000000071	PMP2	4.28936	0.144317	4.8934	0.0077367
ENSBTAG00000047231	TNNI1	14454	0.481555	14.873	0.0098368
ENSBTAG00000018204	MYH1	34633.8	0.136365	17.954	0.0044032
ENSBTAG00000007090	MYH2	66515.5	0.192921	18.395	0.0031915
ENSBTAG00000018369	MYL2	17996.3	0	Inf	0.0040735
ENSBTAG00000009707	MYL1	8696.05	0	Inf	0.005832
ENSBTAG00000007782	myotilin	6789.61	0	Inf	0.0065894
