# Supplementary material for: Bovine adipose mitochondrial adaptation and a potential lactate–ketone toggle in early lactation
Source: Front Vet Sci. 2025 Dec 3;12:1676955. doi: 10.3389/fvets.2025.1676955 (PMC12709676; doi:10.3389/fvets.2025.1676955)
Supplement: SUPPLEMENTARY TABLE 4 — Correlations between plasma lactate concentrations and various metabolic parameters in ketotic cows. In this ketotic group, lactate shows a significant negative correlation with total protein (r = –0.4345, p = 0.038) but no meaningful correlation with triglycerides or NEFA. This pattern differs from controls, where lactate was notably linked to lipid mobilisation markers (NEFA and triglycerides). [file Supplementary_file_3.xlsx]

## Sheet: CON_CUPvsOLE_CUP.Differential_a
Gene_id	readcount_CON_CUP	readcount_OLE_CUP	log2FoldChange	pval	padj	significant
ENSBTAG00000000005	292.912	269.412	0.12065	0.74806	1	FALSE
ENSBTAG00000000008	2.58009	1.1948	1.1107	0.48271	1	FALSE
ENSBTAG00000000009	153.74	171.186	-0.15507	0.61886	1	FALSE
ENSBTAG00000000010	777.64	726.336	0.098464	0.69209	1	FALSE
ENSBTAG00000000011	568.097	465.603	0.28704	0.70234	1	FALSE
ENSBTAG00000000012	84.4241	86.5551	-0.035964	0.86842	1	FALSE
ENSBTAG00000000013	419.494	451.193	-0.10509	0.64287	1	FALSE
ENSBTAG00000000014	2588.86	2819.65	-0.1232	0.74483	1	FALSE
ENSBTAG00000000015	34.524	43.8326	-0.34441	0.34818	1	FALSE
ENSBTAG00000000016	11.7482	17.3454	-0.56212	0.30693	1	FALSE
ENSBTAG00000000019	2773.02	3084.16	-0.15342	0.5827	1	FALSE
ENSBTAG00000000020	0.687943	1.13267	-0.71936	0.79118	1	FALSE
ENSBTAG00000000021	216.272	268.529	-0.31223	0.33903	1	FALSE
ENSBTAG00000000022	139.577	155.711	-0.15782	0.62825	1	FALSE
ENSBTAG00000000023	224.341	220.952	0.021957	0.98902	1	FALSE
ENSBTAG00000000024	755.327	790.573	-0.065797	0.87432	1	FALSE
ENSBTAG00000000025	1778.46	1757.7	0.016938	0.97526	1	FALSE
ENSBTAG00000000026	475.615	577.855	-0.28091	0.34116	1	FALSE
ENSBTAG00000000027	0	0	NA	NA	NA	NA
ENSBTAG00000000029	0.956303	0.489203	0.96703	0.71413	1	FALSE
ENSBTAG00000000030	7.53434	7.65668	-0.023238	1	1	FALSE
ENSBTAG00000000031	27.8264	39.122	-0.49153	0.2051	1	FALSE
ENSBTAG00000000032	370.827	346.071	0.099679	0.74639	1	FALSE
ENSBTAG00000000033	47.5132	44.1637	0.10547	0.77155	1	FALSE
ENSBTAG00000000037	147.167	163.734	-0.1539	0.66377	1	FALSE
ENSBTAG00000000039	495.495	512.87	-0.049724	0.86218	1	FALSE
ENSBTAG00000000040	397.668	353.205	0.17106	0.54911	1	FALSE
ENSBTAG00000000042	681.408	676.439	0.010559	0.92165	1	FALSE
ENSBTAG00000000044	0	0.489203	#NAME?	0.60044	1	FALSE
ENSBTAG00000000046	259.654	269.311	-0.052685	0.93207	1	FALSE
ENSBTAG00000000049	217.092	225.588	-0.055384	0.80245	1	FALSE
ENSBTAG00000000050	390.694	410.474	-0.071253	0.90171	1	FALSE
ENSBTAG00000000052	151.254	172.72	-0.19146	0.58355	1	FALSE
ENSBTAG00000000053	158.357	145.958	0.11763	0.83592	1	FALSE
ENSBTAG00000000054	1308.66	1376.55	-0.072963	0.77043	1	FALSE
ENSBTAG00000000056	576.332	637.882	-0.14639	0.63455	1	FALSE
ENSBTAG00000000057	761.695	862.477	-0.17927	0.54524	1	FALSE
ENSBTAG00000000059	0	0	NA	NA	NA	NA
ENSBTAG00000000060	0	0	NA	NA	NA	NA
ENSBTAG00000000061	1131.75	1316.07	-0.21768	0.59739	1	FALSE
ENSBTAG00000000062	305.497	306.048	-0.0025991	0.99383	1	FALSE
ENSBTAG00000000064	228.623	243.74	-0.092369	0.78197	1	FALSE
ENSBTAG00000000065	529.579	417.206	0.34409	0.25293	1	FALSE
ENSBTAG00000000066	0.53625	0.687365	-0.35817	1	1	FALSE
ENSBTAG00000000067	392.853	420.111	-0.096781	0.79378	1	FALSE
ENSBTAG00000000070	0	0	NA	NA	NA	NA
ENSBTAG00000000071	0.457554	2.8208	-2.6241	0.16466	1	FALSE
ENSBTAG00000000072	277.374	300.809	-0.11702	0.70868	1	FALSE
ENSBTAG00000000073	2008.88	2176.06	-0.11533	0.72416	1	FALSE
ENSBTAG00000000074	568.649	435.967	0.38332	0.31111	1	FALSE
ENSBTAG00000000076	243.511	229.593	0.084908	0.89139	1	FALSE
ENSBTAG00000000077	1448.67	1553.97	-0.10122	0.75596	1	FALSE
ENSBTAG00000000078	1201.24	830.927	0.53173	0.40031	1	FALSE
ENSBTAG00000000079	91.7718	71.3642	0.36285	0.34551	1	FALSE
ENSBTAG00000000080	420.316	436.083	-0.05313	0.8818	1	FALSE
ENSBTAG00000000081	390.622	279.07	0.48515	0.38068	1	FALSE
ENSBTAG00000000082	3.14258	3.51731	-0.16252	0.9378	1	FALSE
ENSBTAG00000000084	220.497	188.81	0.22382	0.43515	1	FALSE
ENSBTAG00000000085	0.157551	0	Inf	0.99392	1	FALSE
ENSBTAG00000000087	5713.1	5111.5	0.16053	0.78242	1	FALSE
ENSBTAG00000000088	46.4818	44.6585	0.057731	0.99578	1	FALSE
ENSBTAG00000000090	513.629	529.604	-0.044187	0.88234	1	FALSE
ENSBTAG00000000091	4498.92	4738.22	-0.074765	0.8701	1	FALSE
ENSBTAG00000000092	879.39	826.163	0.090075	0.69778	1	FALSE
ENSBTAG00000000094	711.297	652.999	0.12337	0.62101	1	FALSE
ENSBTAG00000000095	29.445	43.4468	-0.56122	0.25048	1	FALSE
ENSBTAG00000000097	764.041	692.1	0.14267	0.68466	1	FALSE
ENSBTAG00000000098	777.836	829.146	-0.092159	0.75971	1	FALSE
ENSBTAG00000000099	3514.85	3352.67	0.068152	0.73665	1	FALSE
ENSBTAG00000000100	0.843849	0	Inf	0.31469	1	FALSE
ENSBTAG00000000102	1.9873	2.00133	-0.010153	1	1	FALSE
ENSBTAG00000000103	607.047	637.614	-0.070875	0.85575	1	FALSE
ENSBTAG00000000105	978.208	960.719	0.026027	0.969	1	FALSE
ENSBTAG00000000106	226.676	154.725	0.55093	0.26025	1	FALSE
ENSBTAG00000000108	814.448	989.967	-0.28156	0.30044	1	FALSE
ENSBTAG00000000109	23.1568	36.5887	-0.65996	0.13338	1	FALSE
ENSBTAG00000000111	1874.13	1811.81	0.048784	0.84658	1	FALSE
ENSBTAG00000000113	2682.56	2592.73	0.049141	0.84468	1	FALSE
ENSBTAG00000000115	491.988	481.319	0.031629	0.96572	1	FALSE
ENSBTAG00000000118	0	0	NA	NA	NA	NA
ENSBTAG00000000119	0	0	NA	NA	NA	NA
ENSBTAG00000000120	42.103	30.4345	0.46822	0.38393	1	FALSE
ENSBTAG00000000123	0	0	NA	NA	NA	NA
ENSBTAG00000000124	35.0913	37.0444	-0.078142	0.95851	1	FALSE
ENSBTAG00000000125	69.1623	65.915	0.06938	0.89501	1	FALSE
ENSBTAG00000000128	74.6684	99.2402	-0.41043	0.25253	1	FALSE
ENSBTAG00000000130	260.793	238.388	0.12959	0.67823	1	FALSE
ENSBTAG00000000131	740.972	755.023	-0.027101	0.95559	1	FALSE
ENSBTAG00000000132	4105.24	3950.25	0.055523	0.80003	1	FALSE
ENSBTAG00000000133	729.184	958.522	-0.39453	0.4173	1	FALSE
ENSBTAG00000000134	779.916	856.706	-0.13548	0.68338	1	FALSE
ENSBTAG00000000137	713.722	640.188	0.15687	0.73374	1	FALSE
ENSBTAG00000000138	0	0	NA	NA	NA	NA
ENSBTAG00000000139	1299.44	1380.94	-0.087758	0.75758	1	FALSE
ENSBTAG00000000140	4990.91	4235.88	0.23664	0.42574	1	FALSE
ENSBTAG00000000141	1247.06	1545.57	-0.30961	0.31382	1	FALSE
ENSBTAG00000000144	11.5636	13.0927	-0.17917	0.66029	1	FALSE
ENSBTAG00000000145	0	0	NA	NA	NA	NA
ENSBTAG00000000146	2092.72	2010.64	0.057725	0.79733	1	FALSE
ENSBTAG00000000147	219.309	208.182	0.075116	0.83312	1	FALSE
ENSBTAG00000000149	543.505	535.368	0.021762	0.92633	1	FALSE
ENSBTAG00000000152	1585.14	1459.83	0.11881	0.76796	1	FALSE
ENSBTAG00000000153	304.725	311.253	-0.030583	0.93431	1	FALSE
ENSBTAG00000000154	1004.61	1093.94	-0.12289	0.66548	1	FALSE
ENSBTAG00000000156	253.092	220.176	0.20101	0.5328	1	FALSE
ENSBTAG00000000157	64.9087	57.0283	0.18673	0.68106	1	FALSE
ENSBTAG00000000158	7.18966	7.58172	-0.076602	1	1	FALSE
ENSBTAG00000000160	532.504	531.264	0.0033652	0.96727	1	FALSE
ENSBTAG00000000161	0.676702	1.2088	-0.83699	0.78758	1	FALSE
ENSBTAG00000000162	872.068	930.192	-0.093088	0.82449	1	FALSE
ENSBTAG00000000163	1900.07	2352.86	-0.30837	0.65116	1	FALSE
ENSBTAG00000000164	1.65135	1.84676	-0.16135	0.96125	1	FALSE
ENSBTAG00000000168	0	0	NA	NA	NA	NA
ENSBTAG00000000169	41.4134	51.7628	-0.32182	0.63921	1	FALSE
ENSBTAG00000000170	51.0438	71.4454	-0.48511	0.27992	1	FALSE
ENSBTAG00000000171	0	0	NA	NA	NA	NA
ENSBTAG00000000172	162.779	201.437	-0.30741	0.66779	1	FALSE
ENSBTAG00000000175	50.1317	49.2144	0.026641	0.99662	1	FALSE
ENSBTAG00000000176	662.442	691.705	-0.062364	0.73711	1	FALSE
ENSBTAG00000000177	4.22417	3.50508	0.26922	0.81916	1	FALSE
ENSBTAG00000000179	178.771	196.161	-0.13392	0.64048	1	FALSE
ENSBTAG00000000181	32.2485	18.2562	0.82085	0.052598	1	FALSE
ENSBTAG00000000182	774.783	666.817	0.2165	0.42056	1	FALSE
ENSBTAG00000000183	7.28834	6.19092	0.23544	0.86022	1	FALSE
ENSBTAG00000000184	663.285	645.715	0.03873	0.94449	1	FALSE
ENSBTAG00000000185	14.1913	14.1154	0.0077372	1	1	FALSE
ENSBTAG00000000186	594.113	509.9	0.22052	0.40356	1	FALSE
ENSBTAG00000000188	0.169998	0.175464	-0.045659	1	1	FALSE
ENSBTAG00000000189	43.9784	41.3309	0.089572	0.92948	1	FALSE
ENSBTAG00000000191	1246.03	1469.78	-0.23826	0.46237	1	FALSE
ENSBTAG00000000195	150.791	142.944	0.077109	0.8552	1	FALSE
ENSBTAG00000000197	54.7408	41.796	0.38925	0.29083	1	FALSE
ENSBTAG00000000198	0	0	NA	NA	NA	NA
ENSBTAG00000000199	175.82	172.214	0.029902	0.99732	1	FALSE
ENSBTAG00000000201	186.334	133.264	0.4836	0.34145	1	FALSE
ENSBTAG00000000202	680.621	634.775	0.10061	0.69535	1	FALSE
ENSBTAG00000000203	1756.55	1715.79	0.033877	0.86606	1	FALSE
ENSBTAG00000000204	450.352	394.631	0.19055	0.54074	1	FALSE
ENSBTAG00000000205	1749.68	2103.43	-0.26566	0.58498	1	FALSE
ENSBTAG00000000207	187.326	184.103	0.025038	0.92173	1	FALSE
ENSBTAG00000000210	1083.06	962.918	0.16963	0.61125	1	FALSE
ENSBTAG00000000211	151.067	157.421	-0.059443	0.81231	1	FALSE
ENSBTAG00000000212	5390.32	5162.89	0.062192	0.74844	1	FALSE
ENSBTAG00000000213	294.908	298.127	-0.015658	0.93932	1	FALSE
ENSBTAG00000000214	0.157551	0.337484	-1.099	1	1	FALSE
ENSBTAG00000000215	13220.6	12997.6	0.024546	0.88238	1	FALSE
ENSBTAG00000000218	616.522	716.576	-0.21697	0.48304	1	FALSE
ENSBTAG00000000219	0	0	NA	NA	NA	NA
ENSBTAG00000000220	8.56013	10.1051	-0.23939	0.8088	1	FALSE
ENSBTAG00000000221	123.125	130.238	-0.081035	0.74704	1	FALSE
ENSBTAG00000000222	305.945	268.345	0.18918	0.75624	1	FALSE
ENSBTAG00000000223	806.125	813.884	-0.013821	0.93052	1	FALSE
ENSBTAG00000000224	2197.36	2414.74	-0.1361	0.67213	1	FALSE
ENSBTAG00000000225	295.4	332.173	-0.16926	0.57176	1	FALSE
ENSBTAG00000000226	0.315103	0.66925	-1.0867	0.8664	1	FALSE
ENSBTAG00000000228	0	0	NA	NA	NA	NA
ENSBTAG00000000229	0.315103	0.160209	0.97587	0.98527	1	FALSE
ENSBTAG00000000231	424.327	453.833	-0.096983	0.76757	1	FALSE
ENSBTAG00000000232	4.78655	7.0252	-0.55355	0.45688	1	FALSE
ENSBTAG00000000233	5.28544	5.90476	-0.15986	0.80038	1	FALSE
ENSBTAG00000000236	1071.86	1065.15	0.009062	0.99089	1	FALSE
ENSBTAG00000000237	1.24387	1.11123	0.16267	1	1	FALSE
ENSBTAG00000000238	1.81036	1.31674	0.45931	0.77405	1	FALSE
ENSBTAG00000000240	219.17	195.803	0.16265	0.63346	1	FALSE
ENSBTAG00000000241	3682.11	3466.21	0.08717	0.75543	1	FALSE
ENSBTAG00000000242	20.4678	27.8437	-0.444	0.30829	1	FALSE
ENSBTAG00000000243	238.154	272.185	-0.1927	0.62894	1	FALSE
ENSBTAG00000000244	442.989	381.366	0.21609	0.48302	1	FALSE
ENSBTAG00000000245	306.531	245.997	0.31739	0.28053	1	FALSE
ENSBTAG00000000246	360.644	319.99	0.17255	0.54213	1	FALSE
ENSBTAG00000000250	201.935	186.292	0.11633	0.61734	1	FALSE
ENSBTAG00000000251	1878.96	1948.65	-0.052538	0.90679	1	FALSE
ENSBTAG00000000252	971.832	980.258	-0.012454	0.9786	1	FALSE
ENSBTAG00000000253	262.032	267.969	-0.032321	0.89687	1	FALSE
ENSBTAG00000000256	261.071	270.74	-0.052466	0.89638	1	FALSE
ENSBTAG00000000257	7.58886	7.87682	-0.05373	0.93946	1	FALSE
ENSBTAG00000000258	14.9487	12.3143	0.27969	0.58342	1	FALSE
ENSBTAG00000000259	0	0	NA	NA	NA	NA
ENSBTAG00000000260	283.704	303.581	-0.097696	0.75943	1	FALSE
ENSBTAG00000000261	0.868743	1.79003	-1.043	0.54849	1	FALSE
ENSBTAG00000000264	2.23491	1.46634	0.608	0.78714	1	FALSE
ENSBTAG00000000265	3.70402	4.69715	-0.34269	0.78644	1	FALSE
ENSBTAG00000000266	799.19	759.041	0.07436	0.83116	1	FALSE
ENSBTAG00000000267	1912.01	1926.77	-0.011089	0.95405	1	FALSE
ENSBTAG00000000269	142.413	135.36	0.073277	0.82086	1	FALSE
ENSBTAG00000000271	16.376	27.0441	-0.72373	0.36409	1	FALSE
ENSBTAG00000000273	9.91628	1.9268	2.3636	0.056434	1	FALSE
ENSBTAG00000000274	1285.12	1460.32	-0.18439	0.56672	1	FALSE
ENSBTAG00000000275	584.579	507.04	0.2053	0.46989	1	FALSE
ENSBTAG00000000277	177.22	169.068	0.067938	0.90223	1	FALSE
ENSBTAG00000000278	0.315103	0	Inf	0.76974	1	FALSE
ENSBTAG00000000279	83.2634	82.5441	0.012517	0.93843	1	FALSE
ENSBTAG00000000280	0	0	NA	NA	NA	NA
ENSBTAG00000000281	10.4662	10.0422	0.059661	0.96859	1	FALSE
ENSBTAG00000000283	1861.72	1649.6	0.17452	0.66429	1	FALSE
ENSBTAG00000000284	14.0886	29.7648	-1.0791	0.35483	1	FALSE
ENSBTAG00000000285	274.488	269.036	0.028944	0.97727	1	FALSE
ENSBTAG00000000286	446.15	482.6	-0.1133	0.71559	1	FALSE
ENSBTAG00000000287	222.971	289.583	-0.37712	0.19747	1	FALSE
ENSBTAG00000000288	501.65	508.545	-0.019695	0.88462	1	FALSE
ENSBTAG00000000289	862.929	840.986	0.037159	0.90145	1	FALSE
ENSBTAG00000000290	352.182	309.645	0.18571	0.73729	1	FALSE
ENSBTAG00000000291	521.822	521.202	0.0017145	0.95946	1	FALSE
ENSBTAG00000000292	738.245	729.098	0.017987	0.93885	1	FALSE
ENSBTAG00000000295	209.236	182.54	0.19691	0.60645	1	FALSE
ENSBTAG00000000296	1830.88	1536.62	0.25277	0.35371	1	FALSE
ENSBTAG00000000297	309.975	349.692	-0.17393	0.55154	1	FALSE
ENSBTAG00000000300	0.662325	0.296557	1.1592	0.82351	1	FALSE
ENSBTAG00000000301	0.520796	1.27028	-1.2864	0.56324	1	FALSE
ENSBTAG00000000305	5196.51	6209.86	-0.25702	0.41346	1	FALSE
ENSBTAG00000000306	32.4835	26.5121	0.29306	0.59707	1	FALSE
ENSBTAG00000000308	1358.6	1331.48	0.02909	0.98768	1	FALSE
ENSBTAG00000000309	10.6522	16.015	-0.58828	0.32011	1	FALSE
ENSBTAG00000000310	6172.44	5589.99	0.14299	0.72503	1	FALSE
ENSBTAG00000000312	1995.09	2007.67	-0.0090686	0.99552	1	FALSE
ENSBTAG00000000313	82.9237	102.716	-0.30881	0.53168	1	FALSE
ENSBTAG00000000315	376.788	390.55	-0.051753	0.87191	1	FALSE
ENSBTAG00000000317	291.546	209.988	0.47342	0.1628	1	FALSE
ENSBTAG00000000320	640.587	653.386	-0.028541	0.95223	1	FALSE
ENSBTAG00000000321	322.417	333.391	-0.048284	0.92304	1	FALSE
ENSBTAG00000000322	269.537	271.042	-0.0080373	0.93285	1	FALSE
ENSBTAG00000000326	0.705446	1.41787	-1.0071	0.61869	1	FALSE
ENSBTAG00000000328	2.9189	2.03358	0.52141	0.66705	1	FALSE
ENSBTAG00000000329	12.5922	16.0788	-0.35263	0.46912	1	FALSE
ENSBTAG00000000330	1363.41	1214.67	0.16665	0.50976	1	FALSE
ENSBTAG00000000332	752.873	732.262	0.040046	0.86022	1	FALSE
ENSBTAG00000000333	50.5362	36.8261	0.45659	0.25273	1	FALSE
ENSBTAG00000000335	0.709546	0.647596	0.1318	1	1	FALSE
ENSBTAG00000000336	0	0	NA	NA	NA	NA
ENSBTAG00000000340	1221.5	1133.85	0.10742	0.75583	1	FALSE
ENSBTAG00000000341	2370.63	2729.29	-0.20326	0.56845	1	FALSE
ENSBTAG00000000342	2206.22	2153.01	0.035222	0.84517	1	FALSE
ENSBTAG00000000343	527.316	602.893	-0.19323	0.53969	1	FALSE
ENSBTAG00000000344	0	0	NA	NA	NA	NA
ENSBTAG00000000345	650.808	573.004	0.18369	0.61144	1	FALSE
ENSBTAG00000000347	1221.37	1208.26	0.015567	0.92077	1	FALSE
ENSBTAG00000000351	0	0	NA	NA	NA	NA
ENSBTAG00000000354	5.53298	13.5087	-1.2878	0.11742	1	FALSE
ENSBTAG00000000355	117.497	118.712	-0.014833	0.99753	1	FALSE
ENSBTAG00000000356	447.42	402.898	0.15121	0.59939	1	FALSE
ENSBTAG00000000357	1062.1	870.14	0.2876	0.32953	1	FALSE
ENSBTAG00000000359	744.819	662.298	0.16941	0.55926	1	FALSE
ENSBTAG00000000360	0	0	NA	NA	NA	NA
ENSBTAG00000000362	581.827	495.993	0.23027	0.45089	1	FALSE
ENSBTAG00000000363	132.787	92.6154	0.51979	0.56481	1	FALSE
ENSBTAG00000000365	290.901	321.623	-0.14484	0.62606	1	FALSE
ENSBTAG00000000368	0	0	NA	NA	NA	NA
ENSBTAG00000000369	1423.63	1303.95	0.12669	0.6956	1	FALSE
ENSBTAG00000000371	1491.06	1585.93	-0.088994	0.76174	1	FALSE
ENSBTAG00000000372	314.709	275.554	0.19168	0.55012	1	FALSE
ENSBTAG00000000374	1.36504	5.66412	-2.0529	0.036642	1	FALSE
ENSBTAG00000000375	2929.3	2870.11	0.029452	0.9116	1	FALSE
ENSBTAG00000000376	24.829	16.2749	0.60938	0.16909	1	FALSE
ENSBTAG00000000377	36.9898	41.632	-0.17056	0.60977	1	FALSE
ENSBTAG00000000379	188.054	183.273	0.037153	0.89983	1	FALSE
ENSBTAG00000000380	110.573	116.736	-0.078253	0.78259	1	FALSE
ENSBTAG00000000381	23.2262	16.0859	0.52995	0.33605	1	FALSE
ENSBTAG00000000382	405.616	421.546	-0.055575	0.90722	1	FALSE
ENSBTAG00000000385	338.577	293.441	0.20642	0.50044	1	FALSE
ENSBTAG00000000386	25.1449	28.4522	-0.17828	0.62344	1	FALSE
ENSBTAG00000000387	1129.81	1254.83	-0.15141	0.60522	1	FALSE
ENSBTAG00000000389	272.373	261.268	0.060051	0.83697	1	FALSE
ENSBTAG00000000390	565.514	558.288	0.018554	0.93614	1	FALSE
ENSBTAG00000000392	641.923	703.546	-0.13224	0.68593	1	FALSE
ENSBTAG00000000393	226.326	188.951	0.26039	0.48973	1	FALSE
ENSBTAG00000000394	299.089	303.084	-0.019141	0.97846	1	FALSE
ENSBTAG00000000395	14.0147	12.8556	0.12454	0.8626	1	FALSE
ENSBTAG00000000396	399.347	302.463	0.40088	0.45419	1	FALSE
ENSBTAG00000000397	1.78205	0	Inf	0.067679	1	FALSE
ENSBTAG00000000399	4.86877	3.82614	0.34767	0.74827	1	FALSE
ENSBTAG00000000400	0	0.160209	#NAME?	1	1	FALSE
ENSBTAG00000000401	0.361599	0.174417	1.0519	0.98563	1	FALSE
ENSBTAG00000000404	1401.8	1470.45	-0.06897	0.86787	1	FALSE
ENSBTAG00000000405	911.768	908.94	0.0044804	0.91285	1	FALSE
ENSBTAG00000000406	236.532	217.556	0.12065	0.74021	1	FALSE
ENSBTAG00000000409	389.62	379.505	0.037952	0.96097	1	FALSE
ENSBTAG00000000410	0	0	NA	NA	NA	NA
ENSBTAG00000000411	2067.21	2129.41	-0.042763	0.88994	1	FALSE
ENSBTAG00000000413	14.6876	11.4027	0.36521	0.50727	1	FALSE
ENSBTAG00000000414	0	0.320417	#NAME?	0.78813	1	FALSE
ENSBTAG00000000415	713.308	731.226	-0.035792	0.84334	1	FALSE
ENSBTAG00000000417	1335.17	1252.46	0.092252	0.69099	1	FALSE
ENSBTAG00000000418	2.92196	6.25921	-1.099	0.41271	1	FALSE
ENSBTAG00000000419	0.661602	0.472131	0.48677	0.97496	1	FALSE
ENSBTAG00000000421	147.398	101.708	0.53528	0.60483	1	FALSE
ENSBTAG00000000422	543.141	569.563	-0.068529	0.79265	1	FALSE
ENSBTAG00000000423	343.024	327.517	0.066737	0.80166	1	FALSE
ENSBTAG00000000425	4705.45	3994.43	0.23634	0.42178	1	FALSE
ENSBTAG00000000426	0	0	NA	NA	NA	NA
ENSBTAG00000000428	295.678	289.16	0.032154	0.88039	1	FALSE
ENSBTAG00000000429	2311.44	2474.1	-0.09811	0.74704	1	FALSE
ENSBTAG00000000431	65.5378	68.5055	-0.063893	0.87205	1	FALSE
ENSBTAG00000000432	94.1272	84.4324	0.15682	0.7212	1	FALSE
ENSBTAG00000000434	3792.34	2451.32	0.62953	0.40638	1	FALSE
ENSBTAG00000000435	555.526	725.034	-0.38419	0.19455	1	FALSE
ENSBTAG00000000436	198.196	224.304	-0.17853	0.54727	1	FALSE
ENSBTAG00000000437	367.148	257.137	0.51383	0.24531	1	FALSE
ENSBTAG00000000438	0	0	NA	NA	NA	NA
ENSBTAG00000000439	928.577	872.835	0.089312	0.8149	1	FALSE
ENSBTAG00000000440	145.563	110.133	0.4024	0.20892	1	FALSE
ENSBTAG00000000441	8.36141	5.79043	0.53008	0.49804	1	FALSE
ENSBTAG00000000442	23677.7	28188.6	-0.25158	0.66816	1	FALSE
ENSBTAG00000000445	11.4095	20.4518	-0.842	0.13819	1	FALSE
ENSBTAG00000000446	327.327	421.795	-0.36581	0.21528	1	FALSE
ENSBTAG00000000447	166.817	174.841	-0.06778	0.83227	1	FALSE
ENSBTAG00000000448	1272.7	1073.66	0.24535	0.75454	1	FALSE
ENSBTAG00000000451	497.014	515.067	-0.051471	0.91994	1	FALSE
ENSBTAG00000000454	212.766	264.672	-0.31493	0.33441	1	FALSE
ENSBTAG00000000455	1488.94	1402.61	0.086167	0.79983	1	FALSE
ENSBTAG00000000456	1.51749	2.04882	-0.4331	0.80927	1	FALSE
ENSBTAG00000000457	0.343971	0.699762	-1.0246	0.86203	1	FALSE
ENSBTAG00000000458	1224.48	1053.12	0.21751	0.49049	1	FALSE
ENSBTAG00000000459	331.399	383.287	-0.20985	0.50848	1	FALSE
ENSBTAG00000000460	312.803	346.391	-0.14715	0.6612	1	FALSE
ENSBTAG00000000462	382.904	382.087	0.0030815	0.99797	1	FALSE
ENSBTAG00000000469	1633.62	1542.94	0.082395	0.78267	1	FALSE
ENSBTAG00000000470	0	0	NA	NA	NA	NA
ENSBTAG00000000472	60.6015	60.2432	0.0085546	0.97312	1	FALSE
ENSBTAG00000000473	178.007	156.2	0.18854	0.55327	1	FALSE
ENSBTAG00000000475	78.3377	84.2946	-0.10573	0.78975	1	FALSE
ENSBTAG00000000476	36.9368	59.7307	-0.69341	0.08651	1	FALSE
ENSBTAG00000000477	184.496	188.547	-0.031329	0.89614	1	FALSE
ENSBTAG00000000478	49.0494	49.5635	-0.015045	0.92265	1	FALSE
ENSBTAG00000000480	1565.89	1542.88	0.021355	0.91589	1	FALSE
ENSBTAG00000000483	177.931	185.261	-0.058242	0.85235	1	FALSE
ENSBTAG00000000484	437.864	402.654	0.12094	0.69352	1	FALSE
ENSBTAG00000000487	0	0	NA	NA	NA	NA
ENSBTAG00000000489	105.179	94.7294	0.15096	0.61889	1	FALSE
ENSBTAG00000000490	156.598	150.131	0.060838	0.84756	1	FALSE
ENSBTAG00000000492	1047.4	1161	-0.14855	0.66066	1	FALSE
ENSBTAG00000000494	14.4476	12.762	0.17897	0.87219	1	FALSE
ENSBTAG00000000495	278.874	284.849	-0.030585	0.8681	1	FALSE
ENSBTAG00000000496	27.2674	30.2559	-0.15004	0.89269	1	FALSE
ENSBTAG00000000497	1283.55	1250.51	0.037629	0.81047	1	FALSE
ENSBTAG00000000500	102.146	92.6382	0.14096	0.61418	1	FALSE
ENSBTAG00000000501	103.505	95.4871	0.11633	0.77905	1	FALSE
ENSBTAG00000000502	0.157551	0.136348	0.20853	1	1	FALSE
ENSBTAG00000000504	377.621	380.625	-0.011434	0.94629	1	FALSE
ENSBTAG00000000505	526.421	578.726	-0.13667	0.65062	1	FALSE
ENSBTAG00000000507	1522.31	490.823	1.633	0.00052082	1	FALSE
ENSBTAG00000000510	914.018	848.248	0.10774	0.67595	1	FALSE
ENSBTAG00000000511	372.416	360.921	0.045234	0.92553	1	FALSE
ENSBTAG00000000512	584.223	634.44	-0.11897	0.71743	1	FALSE
ENSBTAG00000000516	0.3575	0.951907	-1.4129	0.61562	1	FALSE
ENSBTAG00000000517	121.048	109.728	0.14165	0.61389	1	FALSE
ENSBTAG00000000518	1.37749	0.628093	1.133	0.63979	1	FALSE
ENSBTAG00000000520	16.4446	13.7302	0.26026	0.66847	1	FALSE
ENSBTAG00000000521	147.532	168.396	-0.19082	0.66124	1	FALSE
ENSBTAG00000000522	0	0	NA	NA	NA	NA
ENSBTAG00000000524	1243.81	1335.83	-0.10297	0.80521	1	FALSE
ENSBTAG00000000526	394.169	370.144	0.090728	0.85692	1	FALSE
ENSBTAG00000000527	3190.69	2908.94	0.13337	0.61426	1	FALSE
ENSBTAG00000000528	742.784	781.853	-0.073955	0.85656	1	FALSE
ENSBTAG00000000529	239.449	230.315	0.056111	0.81256	1	FALSE
ENSBTAG00000000531	0	0.350929	#NAME?	0.77677	1	FALSE
ENSBTAG00000000532	97.5378	104.164	-0.094825	0.82075	1	FALSE
ENSBTAG00000000533	16.2706	16.8233	-0.048199	0.9267	1	FALSE
ENSBTAG00000000534	2.36294	0.904926	1.3847	0.38618	1	FALSE
ENSBTAG00000000535	3.38774	5.62565	-0.7317	0.43932	1	FALSE
ENSBTAG00000000536	1024.42	974.991	0.071353	0.83075	1	FALSE
ENSBTAG00000000539	1074.26	1366.32	-0.34695	0.25402	1	FALSE
ENSBTAG00000000540	30.3213	41.8225	-0.46395	0.21865	1	FALSE
ENSBTAG00000000541	0	0	NA	NA	NA	NA
ENSBTAG00000000542	533.993	538.487	-0.01209	0.95584	1	FALSE
ENSBTAG00000000545	776.424	774.979	0.0026874	0.98668	1	FALSE
ENSBTAG00000000546	668.111	735.414	-0.13847	0.63579	1	FALSE
ENSBTAG00000000548	237.335	195.328	0.28103	0.45776	1	FALSE
ENSBTAG00000000550	7059.36	7102.99	-0.0088892	0.96138	1	FALSE
ENSBTAG00000000551	185.184	192.861	-0.058596	0.82397	1	FALSE
ENSBTAG00000000552	0.705446	1.18401	-0.74707	0.78736	1	FALSE
ENSBTAG00000000555	5042.44	4773.95	0.078941	0.72414	1	FALSE
ENSBTAG00000000558	0.157551	0	Inf	0.99392	1	FALSE
ENSBTAG00000000559	1089.23	1198.24	-0.1376	0.73611	1	FALSE
ENSBTAG00000000560	222.667	190.979	0.22148	0.47911	1	FALSE
ENSBTAG00000000561	315.44	296.144	0.091067	0.78742	1	FALSE
ENSBTAG00000000562	1962.83	1919.93	0.031882	0.87452	1	FALSE
ENSBTAG00000000563	1449.84	1422.07	0.027901	0.92634	1	FALSE
ENSBTAG00000000564	2.51697	4.91257	-0.96479	0.29756	1	FALSE
ENSBTAG00000000565	320.099	322.897	-0.012553	0.87674	1	FALSE
ENSBTAG00000000566	69.5862	87.0533	-0.3231	0.37183	1	FALSE
ENSBTAG00000000567	0	0	NA	NA	NA	NA
ENSBTAG00000000568	5.67862	7.79323	-0.45668	0.52611	1	FALSE
ENSBTAG00000000569	457.239	473.862	-0.051516	0.93075	1	FALSE
ENSBTAG00000000570	258.075	355.878	-0.46359	0.30769	1	FALSE
ENSBTAG00000000571	315.714	341.473	-0.11315	0.67501	1	FALSE
ENSBTAG00000000573	3.38489	1.97283	0.77884	0.43595	1	FALSE
ENSBTAG00000000574	0	0	NA	NA	NA	NA
ENSBTAG00000000575	238.75	280.933	-0.23472	0.64459	1	FALSE
ENSBTAG00000000576	22.6813	24.6627	-0.12083	0.78973	1	FALSE
ENSBTAG00000000578	1375.87	1432.18	-0.057868	0.85889	1	FALSE
ENSBTAG00000000579	686.6	652.444	0.073614	0.91805	1	FALSE
ENSBTAG00000000580	7.74373	6.52289	0.24752	0.8389	1	FALSE
ENSBTAG00000000581	246.138	212.723	0.21049	0.58623	1	FALSE
ENSBTAG00000000582	6.16918	4.56735	0.43372	0.67604	1	FALSE
ENSBTAG00000000584	1.20749	0.927509	0.38058	0.96486	1	FALSE
ENSBTAG00000000585	9.72999	9.4128	0.047813	1	1	FALSE
ENSBTAG00000000586	406.458	494.452	-0.28273	0.32385	1	FALSE
ENSBTAG00000000588	88.5895	73.2485	0.27434	0.41737	1	FALSE
ENSBTAG00000000589	1.28	3.70359	-1.5328	0.19004	1	FALSE
ENSBTAG00000000590	107.377	110.721	-0.044245	0.92129	1	FALSE
ENSBTAG00000000593	1.91937	1.88553	0.02566	1	1	FALSE
ENSBTAG00000000595	3.3168	1.83308	0.85552	0.48605	1	FALSE
ENSBTAG00000000597	1.06375	0.803557	0.40468	0.96825	1	FALSE
ENSBTAG00000000598	39477.4	36726	0.10422	0.67562	1	FALSE
ENSBTAG00000000599	6192.57	5284.66	0.22873	0.42111	1	FALSE
ENSBTAG00000000601	25.262	24.5401	0.041829	0.99474	1	FALSE
ENSBTAG00000000602	1443.89	1373.16	0.072462	0.78235	1	FALSE
ENSBTAG00000000603	1772.67	1754.57	0.014802	0.88755	1	FALSE
ENSBTAG00000000604	1650.72	1421.12	0.21607	0.52535	1	FALSE
ENSBTAG00000000605	1299.32	1287.65	0.013025	0.90915	1	FALSE
ENSBTAG00000000606	0	0	NA	NA	NA	NA
ENSBTAG00000000607	666.46	647.081	0.042573	0.84894	1	FALSE
ENSBTAG00000000608	997.596	1065.35	-0.094798	0.76203	1	FALSE
ENSBTAG00000000609	78.8148	56.3471	0.48413	0.13226	1	FALSE
ENSBTAG00000000611	2.42626	2.20768	0.1362	0.94664	1	FALSE
ENSBTAG00000000613	1219.94	1136.58	0.1021	0.69479	1	FALSE
ENSBTAG00000000616	76.9308	75.0763	0.035203	0.98414	1	FALSE
ENSBTAG00000000617	0	0	NA	NA	NA	NA
ENSBTAG00000000619	0	0	NA	NA	NA	NA
ENSBTAG00000000620	8.11349	5.6665	0.51787	0.48744	1	FALSE
ENSBTAG00000000621	447.782	496.323	-0.14848	0.58972	1	FALSE
ENSBTAG00000000622	12178.5	11922.5	0.030652	0.82763	1	FALSE
ENSBTAG00000000623	355.013	313.587	0.17901	0.55894	1	FALSE
ENSBTAG00000000625	285.192	211.409	0.43189	0.23309	1	FALSE
ENSBTAG00000000626	7.27048	16.6669	-1.1969	0.06148	1	FALSE
ENSBTAG00000000628	72.1273	69.816	0.046989	0.92764	1	FALSE
ENSBTAG00000000629	11.3062	11.0698	0.03048	1	1	FALSE
ENSBTAG00000000630	1672.91	1657.11	0.013692	0.99796	1	FALSE
ENSBTAG00000000632	65.2175	64.8726	0.0076496	0.98711	1	FALSE
ENSBTAG00000000634	57.6377	74.6631	-0.37338	0.52121	1	FALSE
ENSBTAG00000000638	47.1387	47.5261	-0.011807	0.97922	1	FALSE
ENSBTAG00000000639	1034	1140.76	-0.14176	0.66496	1	FALSE
ENSBTAG00000000640	627.67	639.452	-0.026829	0.95406	1	FALSE
ENSBTAG00000000641	208.657	200.071	0.06062	0.81998	1	FALSE
ENSBTAG00000000642	2663.08	2692	-0.015583	0.96512	1	FALSE
ENSBTAG00000000644	132.633	214.437	-0.69311	0.34424	1	FALSE
ENSBTAG00000000646	441.178	506.334	-0.19873	0.48817	1	FALSE
ENSBTAG00000000647	1922.94	1887.34	0.026962	0.90035	1	FALSE
ENSBTAG00000000648	482.36	338.435	0.51123	0.39498	1	FALSE
ENSBTAG00000000650	1093.92	1217.76	-0.15472	0.57714	1	FALSE
ENSBTAG00000000653	1688.26	1480.74	0.18922	0.50248	1	FALSE
ENSBTAG00000000654	5.13046	6.99359	-0.44694	0.49432	1	FALSE
ENSBTAG00000000655	41.6277	53.8328	-0.37094	0.33	1	FALSE
ENSBTAG00000000656	458.707	456.306	0.007569	0.98932	1	FALSE
ENSBTAG00000000658	302.774	304.491	-0.008158	0.91185	1	FALSE
ENSBTAG00000000660	74.1297	74.2291	-0.0019324	0.97882	1	FALSE
ENSBTAG00000000662	1140	1168.1	-0.035128	0.88637	1	FALSE
ENSBTAG00000000664	43.8481	45.0205	-0.038067	0.89265	1	FALSE
ENSBTAG00000000665	3.7338	4.63981	-0.31342	0.81408	1	FALSE
ENSBTAG00000000666	886.583	1051.72	-0.24643	0.39597	1	FALSE
ENSBTAG00000000667	139.611	167.613	-0.26372	0.64355	1	FALSE
ENSBTAG00000000668	153.901	132.474	0.21629	0.46661	1	FALSE
ENSBTAG00000000670	125.148	216.086	-0.78797	0.1358	1	FALSE
ENSBTAG00000000671	523.605	557.953	-0.091665	0.75866	1	FALSE
ENSBTAG00000000672	1397.45	1165.71	0.26159	0.62305	1	FALSE
ENSBTAG00000000675	830.485	912.229	-0.13544	0.65934	1	FALSE
ENSBTAG00000000676	493.37	481.464	0.035242	0.98748	1	FALSE
ENSBTAG00000000678	9030.74	7743.57	0.22185	0.46703	1	FALSE
ENSBTAG00000000679	572.79	688.17	-0.26476	0.41043	1	FALSE
ENSBTAG00000000682	91.9335	69.5629	0.40227	0.5901	1	FALSE
ENSBTAG00000000683	520.5	537.3	-0.045829	0.86146	1	FALSE
ENSBTAG00000000684	3787.98	3859.13	-0.026844	0.91856	1	FALSE
ENSBTAG00000000686	71.4748	67.3947	0.0848	0.82938	1	FALSE
ENSBTAG00000000687	148.86	174.342	-0.22797	0.40577	1	FALSE
ENSBTAG00000000688	0	0	NA	NA	NA	NA
ENSBTAG00000000690	0	0.526393	#NAME?	0.58676	1	FALSE
ENSBTAG00000000693	1065.66	1041.1	0.033627	0.88097	1	FALSE
ENSBTAG00000000694	1468.62	1436.36	0.032049	0.88205	1	FALSE
ENSBTAG00000000695	2174.46	2007.3	0.1154	0.65193	1	FALSE
ENSBTAG00000000696	3296.85	2949.82	0.16046	0.51627	1	FALSE
ENSBTAG00000000697	70.6311	87.5939	-0.31053	0.49914	1	FALSE
ENSBTAG00000000698	3.96291	4.68018	-0.24	0.74791	1	FALSE
ENSBTAG00000000699	59.8152	62.0215	-0.052257	0.90323	1	FALSE
ENSBTAG00000000700	1187.77	1024.69	0.21308	0.41022	1	FALSE
ENSBTAG00000000703	44.9807	16.3593	1.4592	0.022256	1	FALSE
ENSBTAG00000000704	1045.87	1317.38	-0.33296	0.28878	1	FALSE
ENSBTAG00000000705	2327.15	2539.1	-0.12575	0.72762	1	FALSE
ENSBTAG00000000706	1482.59	1013.01	0.54947	0.063203	1	FALSE
ENSBTAG00000000707	20.2704	16.0619	0.33573	0.57559	1	FALSE
ENSBTAG00000000710	1015.87	1022.5	-0.0093894	0.96874	1	FALSE
ENSBTAG00000000711	3867.57	3666.92	0.076858	0.82269	1	FALSE
ENSBTAG00000000712	1162.78	1210.08	-0.05753	0.86151	1	FALSE
ENSBTAG00000000713	1626.64	1371.45	0.24619	0.51654	1	FALSE
ENSBTAG00000000715	38.934	32.5127	0.26003	0.67614	1	FALSE
ENSBTAG00000000717	185.263	154.976	0.25753	0.5241	1	FALSE
ENSBTAG00000000718	25.6196	40.3706	-0.65606	0.21975	1	FALSE
ENSBTAG00000000719	0	0	NA	NA	NA	NA
ENSBTAG00000000720	28.43	35.2352	-0.3096	0.40506	1	FALSE
ENSBTAG00000000721	349.758	318.552	0.13483	0.6865	1	FALSE
ENSBTAG00000000725	310.586	315.767	-0.023869	0.88388	1	FALSE
ENSBTAG00000000726	0	0	NA	NA	NA	NA
ENSBTAG00000000727	126.222	95.7095	0.39923	0.22683	1	FALSE
ENSBTAG00000000728	2.16653	3.07854	-0.50686	0.70413	1	FALSE
ENSBTAG00000000730	0.897172	0.640834	0.48543	0.97219	1	FALSE
ENSBTAG00000000731	13.0951	17.9349	-0.45374	0.51801	1	FALSE
ENSBTAG00000000735	24.9921	41.6547	-0.737	0.060668	1	FALSE
ENSBTAG00000000736	34.0723	36.225	-0.088384	0.81539	1	FALSE
ENSBTAG00000000737	106.407	48.9003	1.1217	0.25689	1	FALSE
ENSBTAG00000000738	659.388	692.862	-0.071441	0.77934	1	FALSE
ENSBTAG00000000742	3068.99	2485.11	0.30446	0.26989	1	FALSE
ENSBTAG00000000743	0	0.136348	#NAME?	1	1	FALSE
ENSBTAG00000000744	451.618	445.73	0.018935	0.96294	1	FALSE
ENSBTAG00000000745	2796.04	2204.24	0.3431	0.38829	1	FALSE
ENSBTAG00000000746	3044.77	2967.21	0.037229	0.93562	1	FALSE
ENSBTAG00000000748	294.251	275.562	0.094673	0.76006	1	FALSE
ENSBTAG00000000749	2.09169	3.56906	-0.77087	0.47662	1	FALSE
ENSBTAG00000000750	260.942	185.682	0.49089	0.12912	1	FALSE
ENSBTAG00000000751	9.99276	5.30702	0.91298	0.37542	1	FALSE
ENSBTAG00000000752	11.2066	14.8255	-0.40374	0.43597	1	FALSE
ENSBTAG00000000753	411.174	370.55	0.15008	0.61523	1	FALSE
ENSBTAG00000000754	7910.95	6694.29	0.24092	0.39417	1	FALSE
ENSBTAG00000000755	1.15305	3.0006	-1.3798	0.36745	1	FALSE
ENSBTAG00000000758	379.804	431.215	-0.18315	0.54785	1	FALSE
ENSBTAG00000000759	1938.8	1910.24	0.021409	0.88014	1	FALSE
ENSBTAG00000000763	0	0	NA	NA	NA	NA
ENSBTAG00000000764	929.772	828.513	0.16635	0.5307	1	FALSE
ENSBTAG00000000765	0.862718	1.54341	-0.83916	0.63292	1	FALSE
ENSBTAG00000000767	56.5953	45.3273	0.3203	0.57457	1	FALSE
ENSBTAG00000000770	63.375	61.1514	0.051529	0.90271	1	FALSE
ENSBTAG00000000771	1676.25	1571.56	0.093043	0.71298	1	FALSE
ENSBTAG00000000772	0	0	NA	NA	NA	NA
ENSBTAG00000000773	246.926	253.279	-0.036647	0.94172	1	FALSE
ENSBTAG00000000776	1.17055	2.189	-0.90308	0.53979	1	FALSE
ENSBTAG00000000778	12274	11853	0.050354	0.79854	1	FALSE
ENSBTAG00000000781	1249.25	1578.39	-0.33739	0.25199	1	FALSE
ENSBTAG00000000782	4595.1	3831.53	0.26217	0.32577	1	FALSE
ENSBTAG00000000783	1.3281	0.272696	2.284	0.39125	1	FALSE
ENSBTAG00000000784	535.425	558.687	-0.061355	0.84274	1	FALSE
ENSBTAG00000000785	239.727	250.914	-0.065802	0.86188	1	FALSE
ENSBTAG00000000786	509.257	570.899	-0.16484	0.55979	1	FALSE
ENSBTAG00000000789	1276.8	1242.21	0.039626	0.84931	1	FALSE
ENSBTAG00000000791	52.1936	45.7679	0.18954	0.6634	1	FALSE
ENSBTAG00000000792	11.1183	6.34324	0.80965	0.31473	1	FALSE
ENSBTAG00000000793	38.844	37.7737	0.040308	0.91048	1	FALSE
ENSBTAG00000000795	232.196	193.825	0.26058	0.54109	1	FALSE
ENSBTAG00000000797	2045.76	2029.02	0.011851	0.92006	1	FALSE
ENSBTAG00000000799	560.427	620.181	-0.14616	0.68154	1	FALSE
ENSBTAG00000000801	239.845	254.61	-0.086188	0.75919	1	FALSE
ENSBTAG00000000802	897.359	778.113	0.20571	0.73885	1	FALSE
ENSBTAG00000000803	192.736	200.684	-0.058298	0.78583	1	FALSE
ENSBTAG00000000804	183.082	145.019	0.33625	0.26328	1	FALSE
ENSBTAG00000000805	0	0	NA	NA	NA	NA
ENSBTAG00000000806	885.298	925.424	-0.063952	0.77939	1	FALSE
ENSBTAG00000000807	945.746	943.087	0.0040626	0.93747	1	FALSE
ENSBTAG00000000808	1113.72	1255.07	-0.17238	0.62032	1	FALSE
ENSBTAG00000000809	107.221	150.254	-0.48682	0.45702	1	FALSE
ENSBTAG00000000810	2989.51	2841.21	0.073407	0.7466	1	FALSE
ENSBTAG00000000811	779.493	771.86	0.014198	0.95848	1	FALSE
ENSBTAG00000000812	54.7786	48.2629	0.1827	0.63454	1	FALSE
ENSBTAG00000000813	1669.47	1846.19	-0.14516	0.63232	1	FALSE
ENSBTAG00000000815	1370.38	1224.95	0.16185	0.61814	1	FALSE
ENSBTAG00000000816	241.138	219.377	0.13645	0.69829	1	FALSE
ENSBTAG00000000817	91.3249	89.5361	0.028539	0.97086	1	FALSE
ENSBTAG00000000818	27.1305	26.9473	0.009778	0.99699	1	FALSE
ENSBTAG00000000819	9.76951	5.07467	0.94497	0.27376	1	FALSE
ENSBTAG00000000820	1782.58	1881.84	-0.078179	0.84293	1	FALSE
ENSBTAG00000000821	3.62987	3.81697	-0.072512	1	1	FALSE
ENSBTAG00000000824	622.909	672.209	-0.10989	0.75441	1	FALSE
ENSBTAG00000000825	740.462	665.949	0.15302	0.56289	1	FALSE
ENSBTAG00000000827	129.464	83.3544	0.63522	0.36893	1	FALSE
ENSBTAG00000000828	60.0439	59.8449	0.0047892	0.99364	1	FALSE
ENSBTAG00000000829	238.655	244.276	-0.033582	0.92282	1	FALSE
ENSBTAG00000000830	257.094	213.943	0.26507	0.38773	1	FALSE
ENSBTAG00000000831	523.928	550.481	-0.071324	0.87221	1	FALSE
ENSBTAG00000000833	3048.77	3276.22	-0.1038	0.73447	1	FALSE
ENSBTAG00000000835	596.313	572.843	0.05793	0.77031	1	FALSE
ENSBTAG00000000836	9.68527	14.0031	-0.53189	0.48044	1	FALSE
ENSBTAG00000000837	2137.41	2129.41	0.0054095	0.96547	1	FALSE
ENSBTAG00000000838	1015.02	936.768	0.11575	0.69438	1	FALSE
ENSBTAG00000000841	288.244	268.248	0.10372	0.68882	1	FALSE
ENSBTAG00000000842	22.0245	20.9808	0.070042	0.89115	1	FALSE
ENSBTAG00000000843	4631.21	4568.26	0.019745	0.90159	1	FALSE
ENSBTAG00000000845	0	0	NA	NA	NA	NA
ENSBTAG00000000848	3972.56	4172.66	-0.070899	0.82193	1	FALSE
ENSBTAG00000000851	547.464	566.255	-0.048686	0.89208	1	FALSE
ENSBTAG00000000853	0	0	NA	NA	NA	NA
ENSBTAG00000000854	255.79	370.559	-0.53474	0.062974	1	FALSE
ENSBTAG00000000855	565.959	579.3	-0.033614	0.968	1	FALSE
ENSBTAG00000000856	240.584	257.973	-0.10068	0.78789	1	FALSE
ENSBTAG00000000857	923.144	908.839	0.022531	0.90368	1	FALSE
ENSBTAG00000000859	16.8075	17.123	-0.026823	0.89356	1	FALSE
ENSBTAG00000000861	1.26	2.3098	-0.87434	0.62624	1	FALSE
ENSBTAG00000000868	41.1885	47.7828	-0.21425	0.5381	1	FALSE
ENSBTAG00000000869	43.2592	48.139	-0.1542	0.67957	1	FALSE
ENSBTAG00000000871	752.749	703.82	0.096961	0.72187	1	FALSE
ENSBTAG00000000872	0	0	NA	NA	NA	NA
ENSBTAG00000000873	528.191	513.428	0.040899	0.83868	1	FALSE
ENSBTAG00000000874	6176.19	6674.57	-0.11196	0.64107	1	FALSE
ENSBTAG00000000875	445.512	511.29	-0.19868	0.47566	1	FALSE
ENSBTAG00000000877	67.2776	66.3548	0.019925	0.96041	1	FALSE
ENSBTAG00000000878	1476.33	1304.3	0.17875	0.59415	1	FALSE
ENSBTAG00000000879	204.486	199.92	0.032584	0.92094	1	FALSE
ENSBTAG00000000880	1274.35	1322.52	-0.05353	0.82073	1	FALSE
ENSBTAG00000000885	11.0398	11.0795	-0.0051676	0.94795	1	FALSE
ENSBTAG00000000886	0	0	NA	NA	NA	NA
ENSBTAG00000000888	66.7844	60.481	0.14303	0.92824	1	FALSE
ENSBTAG00000000892	10.8125	11.6658	-0.10959	0.81824	1	FALSE
ENSBTAG00000000893	0.88075	0.174417	2.3362	0.50806	1	FALSE
ENSBTAG00000000894	6383.6	6019.56	0.084714	0.70624	1	FALSE
ENSBTAG00000000895	85.2053	96.9486	-0.18628	0.52776	1	FALSE
ENSBTAG00000000897	620.411	635.634	-0.034972	0.87391	1	FALSE
ENSBTAG00000000898	589.58	487.537	0.27418	0.36302	1	FALSE
ENSBTAG00000000899	245.031	286.228	-0.2242	0.44618	1	FALSE
ENSBTAG00000000900	110.705	110.688	0.00022923	0.95561	1	FALSE
ENSBTAG00000000902	1688.42	1651.98	0.031482	0.99981	1	FALSE
ENSBTAG00000000905	17.3735	21.8413	-0.33017	0.58856	1	FALSE
ENSBTAG00000000908	277.61	238.38	0.2198	0.61061	1	FALSE
ENSBTAG00000000910	12.8959	12.2148	0.078282	1	1	FALSE
ENSBTAG00000000911	471.852	413.949	0.18888	0.55833	1	FALSE
ENSBTAG00000000913	2385.12	2313.65	0.04389	0.82877	1	FALSE
ENSBTAG00000000914	0	0	NA	NA	NA	NA
ENSBTAG00000000916	10.9762	20.1262	-0.8747	0.088317	1	FALSE
ENSBTAG00000000917	1798.58	2062.02	-0.1972	0.53766	1	FALSE
ENSBTAG00000000918	592.368	691.346	-0.22291	0.43129	1	FALSE
ENSBTAG00000000919	70.9484	71.0708	-0.0024854	0.99266	1	FALSE
ENSBTAG00000000920	149.61	156.963	-0.069224	0.77416	1	FALSE
ENSBTAG00000000923	0	0.526393	#NAME?	0.58676	1	FALSE
ENSBTAG00000000924	0	0	NA	NA	NA	NA
ENSBTAG00000000925	570.361	704.156	-0.30402	0.26778	1	FALSE
ENSBTAG00000000926	0	0	NA	NA	NA	NA
ENSBTAG00000000928	233.021	235.809	-0.017155	0.97558	1	FALSE
ENSBTAG00000000929	1.21861	0.487387	1.3221	0.59935	1	FALSE
ENSBTAG00000000930	5.39472	3.60429	0.58183	0.58411	1	FALSE
ENSBTAG00000000933	105.856	118.399	-0.16156	0.58841	1	FALSE
ENSBTAG00000000936	12.772	13.5772	-0.088206	0.88634	1	FALSE
ENSBTAG00000000937	1187.34	1173.96	0.01635	0.98564	1	FALSE
ENSBTAG00000000939	390.343	366.763	0.089895	0.76405	1	FALSE
ENSBTAG00000000940	763.407	730.512	0.063544	0.79833	1	FALSE
ENSBTAG00000000941	1992.82	1952.9	0.029191	0.88582	1	FALSE
ENSBTAG00000000942	682.41	605.599	0.17228	0.4945	1	FALSE
ENSBTAG00000000943	186.087	136.335	0.44882	0.17012	1	FALSE
ENSBTAG00000000944	374.697	369.919	0.018516	0.92684	1	FALSE
ENSBTAG00000000945	1778.68	1319.45	0.43087	0.12061	1	FALSE
ENSBTAG00000000946	329.804	349.524	-0.08378	0.8393	1	FALSE
ENSBTAG00000000948	3033.21	2836.71	0.096626	0.72674	1	FALSE
ENSBTAG00000000949	88.6436	85.2691	0.055992	0.94303	1	FALSE
ENSBTAG00000000950	658.433	653.219	0.01147	0.92186	1	FALSE
ENSBTAG00000000951	66.8586	75.8744	-0.1825	0.54138	1	FALSE
ENSBTAG00000000953	0	0	NA	NA	NA	NA
ENSBTAG00000000954	1.89402	3.05228	-0.68844	0.55617	1	FALSE
ENSBTAG00000000955	23.0976	21.1323	0.12829	0.84192	1	FALSE
ENSBTAG00000000957	401.357	367.919	0.1255	0.71807	1	FALSE
ENSBTAG00000000958	16.1156	16.2593	-0.012812	0.99998	1	FALSE
ENSBTAG00000000959	63.2383	74.1327	-0.22931	0.50991	1	FALSE
ENSBTAG00000000960	8.55791	8.67826	-0.020148	0.95092	1	FALSE
ENSBTAG00000000961	76.1476	63.3433	0.26561	0.54504	1	FALSE
ENSBTAG00000000962	20.9112	24.7911	-0.24555	0.59347	1	FALSE
ENSBTAG00000000963	0	0	NA	NA	NA	NA
ENSBTAG00000000964	81.1894	67.5026	0.26635	0.63945	1	FALSE
ENSBTAG00000000965	0.347946	0.155961	1.1577	0.98545	1	FALSE
ENSBTAG00000000966	0	0.311923	#NAME?	0.79147	1	FALSE
ENSBTAG00000000967	221.331	232.868	-0.073304	0.82492	1	FALSE
ENSBTAG00000000970	8.84447	8.22584	0.10461	0.91068	1	FALSE
ENSBTAG00000000972	0	0	NA	NA	NA	NA
ENSBTAG00000000973	30.1679	9.45919	1.6732	0.32166	1	FALSE
ENSBTAG00000000974	582.873	632.97	-0.11895	0.65799	1	FALSE
ENSBTAG00000000977	183.223	183.41	-0.0014717	0.93976	1	FALSE
ENSBTAG00000000978	619.18	611.232	0.01864	0.95985	1	FALSE
ENSBTAG00000000979	1917.16	1984.09	-0.049508	0.85708	1	FALSE
ENSBTAG00000000981	157.634	166.621	-0.07999	0.82152	1	FALSE
ENSBTAG00000000982	1.77534	0.699762	1.3432	0.4506	1	FALSE
ENSBTAG00000000983	4.55994	4.35085	0.067719	1	1	FALSE
ENSBTAG00000000985	1554.75	1440.19	0.11043	0.69603	1	FALSE
ENSBTAG00000000986	1.93301	3.38824	-0.80969	0.48049	1	FALSE
ENSBTAG00000000987	1.03954	3.36609	-1.6951	0.1613	1	FALSE
ENSBTAG00000000988	137.207	153.266	-0.15969	0.72802	1	FALSE
ENSBTAG00000000990	1419.02	1537.84	-0.11601	0.73137	1	FALSE
ENSBTAG00000000991	150.262	146.634	0.035268	0.93551	1	FALSE
ENSBTAG00000000992	0	0	NA	NA	NA	NA
ENSBTAG00000000993	1941.48	2064.45	-0.0886	0.71938	1	FALSE
ENSBTAG00000000995	177.36	122.491	0.53401	0.28896	1	FALSE
ENSBTAG00000000997	0	0	NA	NA	NA	NA
ENSBTAG00000000998	298.303	299.495	-0.0057539	0.95268	1	FALSE
ENSBTAG00000001000	1.17067	1.94415	-0.7318	0.67721	1	FALSE
ENSBTAG00000001001	1.83966	3.81704	-1.053	0.30207	1	FALSE
ENSBTAG00000001002	343.075	274.812	0.32008	0.25311	1	FALSE
ENSBTAG00000001003	6.7081	6.91677	-0.044195	0.91641	1	FALSE
ENSBTAG00000001004	2967.75	2723.12	0.12411	0.64609	1	FALSE
ENSBTAG00000001005	56.9909	51.7235	0.13991	0.74038	1	FALSE
ENSBTAG00000001006	0	0	NA	NA	NA	NA
ENSBTAG00000001007	124.529	130.512	-0.067699	0.87387	1	FALSE
ENSBTAG00000001008	43.0697	54.0445	-0.32747	0.68212	1	FALSE
ENSBTAG00000001009	420.117	419.287	0.0028533	0.99961	1	FALSE
ENSBTAG00000001010	70.4815	35.0898	1.0062	0.25202	1	FALSE
ENSBTAG00000001013	669.122	634.274	0.077163	0.82043	1	FALSE
ENSBTAG00000001014	857.501	813.39	0.076191	0.77989	1	FALSE
ENSBTAG00000001015	1691.6	1835.47	-0.11776	0.71929	1	FALSE
ENSBTAG00000001016	423.456	448.378	-0.082503	0.75415	1	FALSE
ENSBTAG00000001017	208.008	142.933	0.54129	0.47662	1	FALSE
ENSBTAG00000001019	48.6314	42.5405	0.19305	0.77241	1	FALSE
ENSBTAG00000001020	3.54185	3.66651	-0.049903	1	1	FALSE
ENSBTAG00000001021	309.316	307.499	0.008498	0.87927	1	FALSE
ENSBTAG00000001022	701.873	844.478	-0.26685	0.3844	1	FALSE
ENSBTAG00000001023	1303.97	1476.93	-0.17969	0.53658	1	FALSE
ENSBTAG00000001024	1946.17	1848.18	0.074531	0.81278	1	FALSE
ENSBTAG00000001026	4.66985	3.24237	0.52633	0.60061	1	FALSE
ENSBTAG00000001027	11711.2	12792.2	-0.12737	0.74257	1	FALSE
ENSBTAG00000001028	2.99294	2.75457	0.11974	1	1	FALSE
ENSBTAG00000001029	337.569	324.783	0.055705	0.87116	1	FALSE
ENSBTAG00000001030	2983.94	3091.94	-0.051293	0.83725	1	FALSE
ENSBTAG00000001032	36.6467	41.6479	-0.18456	0.62962	1	FALSE
ENSBTAG00000001034	36.5141	35.5137	0.040081	1	1	FALSE
ENSBTAG00000001035	5546.11	5506.63	0.010305	0.98371	1	FALSE
ENSBTAG00000001036	2506	2704.9	-0.11019	0.74429	1	FALSE
ENSBTAG00000001037	603.729	549.511	0.13575	0.67555	1	FALSE
ENSBTAG00000001038	1955.34	1886.05	0.052053	0.84371	1	FALSE
ENSBTAG00000001041	11.845	17.3753	-0.55276	0.53272	1	FALSE
ENSBTAG00000001042	282.952	209.32	0.43485	0.19111	1	FALSE
ENSBTAG00000001043	0.667946	1.01378	-0.60194	0.90327	1	FALSE
ENSBTAG00000001044	417.886	465.568	-0.15588	0.5662	1	FALSE
ENSBTAG00000001049	20.3036	16.8672	0.26751	0.60724	1	FALSE
ENSBTAG00000001050	741.981	826.939	-0.1564	0.60117	1	FALSE
ENSBTAG00000001051	63.0027	49.3186	0.35328	0.53155	1	FALSE
ENSBTAG00000001052	11.0439	12.353	-0.16161	0.74153	1	FALSE
ENSBTAG00000001055	5733.14	5991.29	-0.063541	0.82356	1	FALSE
ENSBTAG00000001057	1328.93	1286.39	0.046939	0.87579	1	FALSE
ENSBTAG00000001058	39.7073	38.0779	0.060451	0.90378	1	FALSE
ENSBTAG00000001059	2158.7	2141.17	0.011767	0.90501	1	FALSE
ENSBTAG00000001060	175.264	126.05	0.47554	0.13667	1	FALSE
ENSBTAG00000001061	219.489	243.242	-0.14825	0.60967	1	FALSE
ENSBTAG00000001062	0	0	NA	NA	NA	NA
ENSBTAG00000001063	129.31	158.357	-0.29234	0.3376	1	FALSE
ENSBTAG00000001066	156.268	171.088	-0.13071	0.68523	1	FALSE
ENSBTAG00000001067	1.96272	1.25503	0.64514	0.69297	1	FALSE
ENSBTAG00000001068	71.4269	96.1942	-0.42948	0.26067	1	FALSE
ENSBTAG00000001069	975.818	978.435	-0.0038641	0.96547	1	FALSE
ENSBTAG00000001071	380.579	360.306	0.078973	0.77765	1	FALSE
ENSBTAG00000001074	217.771	233.461	-0.10037	0.7734	1	FALSE
ENSBTAG00000001075	0.150001	0.136348	0.13768	1	1	FALSE
ENSBTAG00000001076	3.0047	6.83368	-1.1854	0.31114	1	FALSE
ENSBTAG00000001077	2419.56	2523.52	-0.060689	0.84721	1	FALSE
ENSBTAG00000001078	152.24	137.227	0.14978	0.69292	1	FALSE
ENSBTAG00000001079	13.9225	18.0157	-0.37184	0.4556	1	FALSE
ENSBTAG00000001080	4.83948	2.71862	0.83198	0.40203	1	FALSE
ENSBTAG00000001081	1677.51	1443.72	0.21654	0.46654	1	FALSE
ENSBTAG00000001082	6.11785	10.3121	-0.75325	0.27913	1	FALSE
ENSBTAG00000001083	246.493	187.791	0.39242	0.50798	1	FALSE
ENSBTAG00000001084	0	0	NA	NA	NA	NA
ENSBTAG00000001085	207.773	206.133	0.011435	0.98337	1	FALSE
ENSBTAG00000001086	263.636	223.963	0.23528	0.3991	1	FALSE
ENSBTAG00000001088	1.011	0.350929	1.5265	0.56452	1	FALSE
ENSBTAG00000001090	2.93798	1.97226	0.57498	0.65501	1	FALSE
ENSBTAG00000001092	109.863	113.385	-0.045534	0.9412	1	FALSE
ENSBTAG00000001093	22.8942	30.6592	-0.42133	0.30146	1	FALSE
ENSBTAG00000001094	137.954	184.627	-0.42042	0.32522	1	FALSE
ENSBTAG00000001096	112.236	127.008	-0.17838	0.58162	1	FALSE
ENSBTAG00000001097	259.715	317.019	-0.28764	0.34539	1	FALSE
ENSBTAG00000001098	242.381	247.914	-0.032563	0.90405	1	FALSE
ENSBTAG00000001099	0	1.69929	#NAME?	0.068467	1	FALSE
ENSBTAG00000001100	1.61096	2.13503	-0.40634	0.74667	1	FALSE
ENSBTAG00000001101	2.3079	0.830507	1.4745	0.30822	1	FALSE
ENSBTAG00000001102	0.630205	0.136348	2.2085	0.65634	1	FALSE
ENSBTAG00000001104	450.35	415.259	0.11704	0.68469	1	FALSE
ENSBTAG00000001105	2551.45	2520.34	0.017698	0.98182	1	FALSE
ENSBTAG00000001107	1224.88	1236.52	-0.013646	0.98565	1	FALSE
ENSBTAG00000001108	315.002	306.277	0.040524	0.93377	1	FALSE
ENSBTAG00000001109	506.884	558.376	-0.13958	0.68699	1	FALSE
ENSBTAG00000001110	550.294	531.885	0.049088	0.81917	1	FALSE
ENSBTAG00000001112	135.891	156.511	-0.20381	0.52526	1	FALSE
ENSBTAG00000001113	374.028	400.548	-0.09883	0.85026	1	FALSE
ENSBTAG00000001114	913.448	892.885	0.032848	0.98548	1	FALSE
ENSBTAG00000001116	1441.24	1774.08	-0.29976	0.30681	1	FALSE
ENSBTAG00000001117	120.806	110.397	0.12999	0.8174	1	FALSE
ENSBTAG00000001119	188.933	231.194	-0.29123	0.36576	1	FALSE
ENSBTAG00000001120	76.9258	83.8167	-0.12377	0.72076	1	FALSE
ENSBTAG00000001123	386.547	413.103	-0.095858	0.68401	1	FALSE
ENSBTAG00000001124	170.395	172.762	-0.019905	0.88314	1	FALSE
ENSBTAG00000001125	1.22737	1.24769	-0.023696	1	1	FALSE
ENSBTAG00000001126	161.739	144.253	0.16506	0.58649	1	FALSE
ENSBTAG00000001128	22.1588	23.4089	-0.079182	0.86811	1	FALSE
ENSBTAG00000001131	815.752	783.403	0.058376	0.82775	1	FALSE
ENSBTAG00000001132	295.303	296.289	-0.0048075	0.97263	1	FALSE
ENSBTAG00000001133	525.24	484.493	0.1165	0.67116	1	FALSE
ENSBTAG00000001134	1892.18	1905.4	-0.010047	0.97072	1	FALSE
ENSBTAG00000001135	1.1842	0.326136	1.8604	0.46705	1	FALSE
ENSBTAG00000001136	16.0734	13.4109	0.26127	0.751	1	FALSE
ENSBTAG00000001137	2807.84	2555.36	0.13593	0.58884	1	FALSE
ENSBTAG00000001138	197.975	201.923	-0.028487	0.91274	1	FALSE
ENSBTAG00000001139	9.051	15.8229	-0.80586	0.2461	1	FALSE
ENSBTAG00000001140	495.044	476.799	0.054176	0.8183	1	FALSE
ENSBTAG00000001141	1155.92	1106.32	0.063281	0.84803	1	FALSE
ENSBTAG00000001142	270.138	241.817	0.15978	0.67698	1	FALSE
ENSBTAG00000001143	491.323	1139.22	-1.2133	0.017382	1	FALSE
ENSBTAG00000001144	1158.27	1170.38	-0.015016	0.98349	1	FALSE
ENSBTAG00000001146	995.245	1007.68	-0.017912	0.84424	1	FALSE
ENSBTAG00000001150	1.03749	0.583461	0.83039	0.8451	1	FALSE
ENSBTAG00000001151	193.852	233.18	-0.26649	0.46262	1	FALSE
ENSBTAG00000001152	23.5172	54.8337	-1.2213	0.010224	1	FALSE
ENSBTAG00000001153	245.855	240.642	0.030919	0.91538	1	FALSE
ENSBTAG00000001154	121244	133249	-0.13621	0.8172	1	FALSE
ENSBTAG00000001156	177.583	188.385	-0.085193	0.80639	1	FALSE
ENSBTAG00000001160	234.355	271.978	-0.2148	0.48371	1	FALSE
ENSBTAG00000001161	127.91	126.121	0.020328	0.99452	1	FALSE
ENSBTAG00000001163	125.717	121.096	0.054027	0.81003	1	FALSE
ENSBTAG00000001164	1128.36	1202.81	-0.092178	0.75858	1	FALSE
ENSBTAG00000001165	1486.86	1088.5	0.44992	0.26814	1	FALSE
ENSBTAG00000001166	3.11091	2.11617	0.55589	0.66878	1	FALSE
ENSBTAG00000001168	258.293	259.792	-0.0083481	0.88262	1	FALSE
ENSBTAG00000001171	448.454	466.896	-0.058142	0.83158	1	FALSE
ENSBTAG00000001173	1126.17	985.962	0.19183	0.4802	1	FALSE
ENSBTAG00000001174	538.293	566.66	-0.074092	0.84985	1	FALSE
ENSBTAG00000001176	47.5131	50.8653	-0.098357	0.86624	1	FALSE
ENSBTAG00000001178	180.45	129.987	0.47323	0.16981	1	FALSE
ENSBTAG00000001179	1725.84	2018.29	-0.22583	0.41442	1	FALSE
ENSBTAG00000001181	662.463	657.666	0.010486	0.96457	1	FALSE
ENSBTAG00000001182	3150.51	3524.62	-0.16188	0.56752	1	FALSE
ENSBTAG00000001183	42.3322	28.6041	0.56553	0.17574	1	FALSE
ENSBTAG00000001185	478.851	389.394	0.29835	0.37876	1	FALSE
ENSBTAG00000001186	6.5796	3.92126	0.74668	0.36937	1	FALSE
ENSBTAG00000001187	6.46754	5.69963	0.18235	0.87481	1	FALSE
ENSBTAG00000001188	195.949	202.321	-0.046173	0.87431	1	FALSE
ENSBTAG00000001189	2976.31	3116.9	-0.066587	0.85288	1	FALSE
ENSBTAG00000001191	6.57571	1.79643	1.872	0.23443	1	FALSE
ENSBTAG00000001192	1387.74	1250.9	0.14976	0.56273	1	FALSE
ENSBTAG00000001193	1518.68	1526.4	-0.0073155	0.98754	1	FALSE
ENSBTAG00000001195	27.3058	26.6069	0.037411	1	1	FALSE
ENSBTAG00000001197	109.129	145.37	-0.41369	0.20358	1	FALSE
ENSBTAG00000001198	41.4276	30.8355	0.426	0.43596	1	FALSE
ENSBTAG00000001199	557.101	524.489	0.087024	0.71641	1	FALSE
ENSBTAG00000001204	1471.36	1316.95	0.15995	0.58839	1	FALSE
ENSBTAG00000001206	1.05756	0.163068	2.6972	0.38361	1	FALSE
ENSBTAG00000001207	324.923	384.225	-0.24185	0.46626	1	FALSE
ENSBTAG00000001209	1730.29	1897.93	-0.13342	0.56774	1	FALSE
ENSBTAG00000001210	0	0	NA	NA	NA	NA
ENSBTAG00000001212	4022.35	3704.35	0.11882	0.62737	1	FALSE
ENSBTAG00000001213	1.91651	1.41639	0.43626	0.78223	1	FALSE
ENSBTAG00000001214	0	0	NA	NA	NA	NA
ENSBTAG00000001219	1116.91	936.222	0.25459	0.68578	1	FALSE
ENSBTAG00000001221	0.157551	0	Inf	0.99392	1	FALSE
ENSBTAG00000001223	215.491	220.022	-0.03002	0.89422	1	FALSE
ENSBTAG00000001224	1126.66	1123.05	0.0046251	0.9681	1	FALSE
ENSBTAG00000001225	1318.96	1403.44	-0.089573	0.81242	1	FALSE
ENSBTAG00000001228	12.353	13.6655	-0.14567	0.74964	1	FALSE
ENSBTAG00000001229	387.959	361.621	0.10143	0.71102	1	FALSE
ENSBTAG00000001231	0.300002	0.860734	-1.5206	0.73068	1	FALSE
ENSBTAG00000001233	164.52	161.368	0.027907	0.94099	1	FALSE
ENSBTAG00000001235	71.8482	69.8111	0.041496	0.96831	1	FALSE
ENSBTAG00000001241	1.05022	0.623625	0.75194	0.84384	1	FALSE
ENSBTAG00000001242	104.763	62.0962	0.75455	0.13811	1	FALSE
ENSBTAG00000001243	202.777	279.055	-0.46065	0.12567	1	FALSE
ENSBTAG00000001244	3142.45	2402.79	0.38718	0.18975	1	FALSE
ENSBTAG00000001246	4465.28	4084.87	0.12846	0.62801	1	FALSE
ENSBTAG00000001247	1.00955	1.44657	-0.51893	0.83025	1	FALSE
ENSBTAG00000001249	68.8568	67.3741	0.031404	0.89624	1	FALSE
ENSBTAG00000001250	1.74238	4.2622	-1.2905	0.19379	1	FALSE
ENSBTAG00000001252	752.017	734.636	0.033735	0.93078	1	FALSE
ENSBTAG00000001254	831.733	832.021	-0.00049991	0.98587	1	FALSE
ENSBTAG00000001255	1.64581	0.155961	3.3995	0.1622	1	FALSE
ENSBTAG00000001257	115.645	123.783	-0.098111	0.71868	1	FALSE
ENSBTAG00000001258	1119.75	1230.54	-0.13611	0.6855	1	FALSE
ENSBTAG00000001260	1.02874	0.840132	0.29219	0.96826	1	FALSE
ENSBTAG00000001262	236.931	221.543	0.09688	0.76781	1	FALSE
ENSBTAG00000001265	0	0	NA	NA	NA	NA
ENSBTAG00000001269	664.43	670.177	-0.012425	0.98842	1	FALSE
ENSBTAG00000001271	0.70067	0.175464	1.9976	0.63831	1	FALSE
ENSBTAG00000001273	57.6025	41.7269	0.46515	0.24557	1	FALSE
ENSBTAG00000001274	386.418	317.1	0.28523	0.33052	1	FALSE
ENSBTAG00000001279	3.57766	3.08089	0.21567	0.81453	1	FALSE
ENSBTAG00000001280	137.799	119.502	0.20553	0.58258	1	FALSE
ENSBTAG00000001282	854.779	773.878	0.14345	0.73059	1	FALSE
ENSBTAG00000001283	255.144	244.493	0.061519	0.93395	1	FALSE
ENSBTAG00000001286	27.521	28.0718	-0.028591	0.99113	1	FALSE
ENSBTAG00000001287	60.9916	55.8145	0.12797	0.67558	1	FALSE
ENSBTAG00000001288	1638.37	2163.69	-0.40123	0.16609	1	FALSE
ENSBTAG00000001289	541.994	570.584	-0.074161	0.87979	1	FALSE
ENSBTAG00000001290	83.1004	78.9612	0.073711	0.87436	1	FALSE
ENSBTAG00000001291	0	0	NA	NA	NA	NA
ENSBTAG00000001292	26.4657	26.2976	0.0091937	1	1	FALSE
ENSBTAG00000001293	22.7869	28.2788	-0.31152	0.40992	1	FALSE
ENSBTAG00000001294	899.297	571.075	0.65512	0.056857	1	FALSE
ENSBTAG00000001295	453.458	483.305	-0.091965	0.75999	1	FALSE
ENSBTAG00000001296	1655.8	1887.56	-0.18899	0.53902	1	FALSE
ENSBTAG00000001297	0.508349	0.348833	0.54328	0.97985	1	FALSE
ENSBTAG00000001298	73.2465	57.5813	0.34716	0.3564	1	FALSE
ENSBTAG00000001299	24.3113	28.9799	-0.25342	0.55802	1	FALSE
ENSBTAG00000001301	486.866	398.093	0.29042	0.44895	1	FALSE
ENSBTAG00000001302	253.015	253.777	-0.0043429	0.94874	1	FALSE
ENSBTAG00000001303	2298.64	1822.83	0.3346	0.48233	1	FALSE
ENSBTAG00000001305	17.7865	19.4415	-0.12836	0.77444	1	FALSE
ENSBTAG00000001306	396.239	414.343	-0.064458	0.86549	1	FALSE
ENSBTAG00000001308	16.3729	12.1146	0.43457	0.54439	1	FALSE
ENSBTAG00000001310	4.90385	5.25186	-0.098914	0.97585	1	FALSE
ENSBTAG00000001311	2627.33	2596.47	0.017049	0.90318	1	FALSE
ENSBTAG00000001314	146.447	136.453	0.10197	0.8087	1	FALSE
ENSBTAG00000001315	0.472654	0	Inf	0.58302	1	FALSE
ENSBTAG00000001317	0	0	NA	NA	NA	NA
ENSBTAG00000001320	1163.22	1234.43	-0.085723	0.75284	1	FALSE
ENSBTAG00000001321	93.911	71.3547	0.39628	0.64047	1	FALSE
ENSBTAG00000001322	0.5116	0.915935	-0.84023	0.76994	1	FALSE
ENSBTAG00000001323	218.408	222.607	-0.027474	0.92217	1	FALSE
ENSBTAG00000001324	340.943	237.425	0.52206	0.26096	1	FALSE
ENSBTAG00000001325	5.43483	10.3157	-0.92454	0.15523	1	FALSE
ENSBTAG00000001326	0	0.467884	#NAME?	0.60882	1	FALSE
ENSBTAG00000001328	464.323	448.141	0.051176	0.88902	1	FALSE
ENSBTAG00000001329	2300.14	2193.75	0.068327	0.75387	1	FALSE
ENSBTAG00000001331	2.23009	2.43032	-0.12405	0.97477	1	FALSE
ENSBTAG00000001332	13637.9	13047.1	0.063886	0.77393	1	FALSE
ENSBTAG00000001333	3345.9	3371.11	-0.010831	0.96511	1	FALSE
ENSBTAG00000001335	2634.19	2473.21	0.090974	0.86502	1	FALSE
ENSBTAG00000001336	0	0	NA	NA	NA	NA
ENSBTAG00000001338	37.1766	13.8131	1.4284	0.021588	1	FALSE
ENSBTAG00000001341	22.7755	33.2508	-0.54591	0.22105	1	FALSE
ENSBTAG00000001342	399.563	386.526	0.047859	0.86299	1	FALSE
ENSBTAG00000001343	2.47105	2.54635	-0.043309	0.98574	1	FALSE
ENSBTAG00000001344	2.67331	3.51178	-0.39358	0.73901	1	FALSE
ENSBTAG00000001346	326.974	336.324	-0.040679	0.87023	1	FALSE
ENSBTAG00000001348	272.88	310.736	-0.18742	0.51754	1	FALSE
ENSBTAG00000001349	13533.5	13869.6	-0.035385	0.96044	1	FALSE
ENSBTAG00000001350	0.631527	0.618445	0.030199	1	1	FALSE
ENSBTAG00000001352	1003.59	1040.04	-0.051477	0.89416	1	FALSE
ENSBTAG00000001353	2326.64	2372.18	-0.027968	0.9718	1	FALSE
ENSBTAG00000001354	162.327	156.285	0.054719	0.86597	1	FALSE
ENSBTAG00000001356	283.886	306.363	-0.10993	0.67058	1	FALSE
ENSBTAG00000001357	0	0	NA	NA	NA	NA
ENSBTAG00000001359	4.28124	5.60447	-0.38855	0.71694	1	FALSE
ENSBTAG00000001360	14230.7	13933.2	0.030481	0.84245	1	FALSE
ENSBTAG00000001361	296.379	307.202	-0.051745	0.9119	1	FALSE
ENSBTAG00000001364	119.152	119.087	0.00078481	0.95843	1	FALSE
ENSBTAG00000001365	240.506	169.254	0.50689	0.24456	1	FALSE
ENSBTAG00000001367	238.218	316.454	-0.40972	0.16353	1	FALSE
ENSBTAG00000001368	8350.89	8362.32	-0.0019725	0.97386	1	FALSE
ENSBTAG00000001374	138.627	147.184	-0.08641	0.82643	1	FALSE
ENSBTAG00000001376	9.3615	21.0875	-1.1716	0.16218	1	FALSE
ENSBTAG00000001382	14.5311	19.0973	-0.39423	0.45392	1	FALSE
ENSBTAG00000001383	0	0	NA	NA	NA	NA
ENSBTAG00000001385	120.311	102.904	0.22546	0.45335	1	FALSE
ENSBTAG00000001387	209.372	199.092	0.072637	0.72934	1	FALSE
ENSBTAG00000001388	60.1328	62.6477	-0.059111	0.91808	1	FALSE
ENSBTAG00000001390	242.08	276.965	-0.19422	0.52125	1	FALSE
ENSBTAG00000001391	190.048	173.211	0.13384	0.69332	1	FALSE
ENSBTAG00000001392	11.299	10.5111	0.10428	0.87129	1	FALSE
ENSBTAG00000001393	94.7262	91.8938	0.043796	0.97647	1	FALSE
ENSBTAG00000001394	3164.88	3001.6	0.07642	0.72188	1	FALSE
ENSBTAG00000001395	35.9318	25.1026	0.51742	0.51698	1	FALSE
ENSBTAG00000001396	1101.27	1131.38	-0.038914	0.91607	1	FALSE
ENSBTAG00000001397	0	0	NA	NA	NA	NA
ENSBTAG00000001398	1265.78	1141.95	0.14852	0.62704	1	FALSE
ENSBTAG00000001400	5363.42	5054.34	0.085631	0.73005	1	FALSE
ENSBTAG00000001401	1.89692	1.78115	0.090853	1	1	FALSE
ENSBTAG00000001403	119.678	115.648	0.049415	0.93676	1	FALSE
ENSBTAG00000001404	0.157551	0	Inf	0.99392	1	FALSE
ENSBTAG00000001405	598.5	511.073	0.22782	0.65961	1	FALSE
ENSBTAG00000001406	0.485101	0.504795	-0.057412	1	1	FALSE
ENSBTAG00000001407	1506.38	1537.24	-0.029263	0.96768	1	FALSE
ENSBTAG00000001408	1047.43	1018.23	0.040788	0.87506	1	FALSE
ENSBTAG00000001410	131.52	93.7581	0.48827	0.27938	1	FALSE
ENSBTAG00000001412	60.1002	45.2982	0.40792	0.25202	1	FALSE
ENSBTAG00000001414	205.513	123.201	0.73822	0.089567	1	FALSE
ENSBTAG00000001415	197.708	192.577	0.037938	0.84316	1	FALSE
ENSBTAG00000001416	0	0	NA	NA	NA	NA
ENSBTAG00000001417	8531.42	12684.9	-0.57226	0.10003	1	FALSE
ENSBTAG00000001419	1256.77	1323.13	-0.074232	0.81108	1	FALSE
ENSBTAG00000001420	1679.94	1685.55	-0.0048129	0.97867	1	FALSE
ENSBTAG00000001422	1009.91	1174.84	-0.21825	0.46018	1	FALSE
ENSBTAG00000001423	0.671921	0.272696	1.301	0.82442	1	FALSE
ENSBTAG00000001424	587.23	548.304	0.098952	0.80174	1	FALSE
ENSBTAG00000001425	654.151	669.467	-0.03339	0.83368	1	FALSE
ENSBTAG00000001429	832.41	800.016	0.057266	0.80654	1	FALSE
ENSBTAG00000001432	0.472654	0.136348	1.7935	0.80713	1	FALSE
ENSBTAG00000001435	253.953	265.424	-0.063742	0.78209	1	FALSE
ENSBTAG00000001439	59.4466	58.9661	0.011709	0.99616	1	FALSE
ENSBTAG00000001440	1753.23	1575.27	0.15442	0.54863	1	FALSE
ENSBTAG00000001441	1627.86	1257.35	0.3726	0.1637	1	FALSE
ENSBTAG00000001442	0.971923	9.10688	-3.228	0.042537	1	FALSE
ENSBTAG00000001443	9.9133	10.5611	-0.091325	0.84818	1	FALSE
ENSBTAG00000001444	17875.5	17818	0.0046461	0.96931	1	FALSE
ENSBTAG00000001446	73.6911	80.6963	-0.13101	0.70106	1	FALSE
ENSBTAG00000001447	383.936	408.604	-0.089836	0.777	1	FALSE
ENSBTAG00000001448	0.339996	0.136348	1.3182	0.98528	1	FALSE
ENSBTAG00000001449	970.811	935.582	0.053326	0.80065	1	FALSE
ENSBTAG00000001450	683.421	682.441	0.0020706	0.97237	1	FALSE
ENSBTAG00000001451	0	0	NA	NA	NA	NA
ENSBTAG00000001455	333.701	337.412	-0.015959	0.95369	1	FALSE
ENSBTAG00000001457	33.6432	43.9188	-0.38453	0.2774	1	FALSE
ENSBTAG00000001460	805.021	769.264	0.065547	0.88517	1	FALSE
ENSBTAG00000001462	168.57	152.389	0.14559	0.80807	1	FALSE
ENSBTAG00000001463	111.16	66.965	0.73116	0.13605	1	FALSE
ENSBTAG00000001464	59.7106	56.8988	0.06959	0.85916	1	FALSE
ENSBTAG00000001465	40.6301	27.9495	0.53973	0.16525	1	FALSE
ENSBTAG00000001468	190.607	160.792	0.24541	0.46491	1	FALSE
ENSBTAG00000001470	393.695	390.946	0.010111	0.96654	1	FALSE
ENSBTAG00000001471	136.403	158.555	-0.21711	0.49969	1	FALSE
ENSBTAG00000001473	2236.81	2160.53	0.050055	0.85027	1	FALSE
ENSBTAG00000001474	182.602	166.891	0.1298	0.75611	1	FALSE
ENSBTAG00000001475	307.583	316.251	-0.040093	0.89788	1	FALSE
ENSBTAG00000001476	18.4445	45.4672	-1.3016	0.12856	1	FALSE
ENSBTAG00000001477	23.4947	24.4121	-0.055261	0.93395	1	FALSE
ENSBTAG00000001478	73.1694	68.3361	0.098591	0.81389	1	FALSE
ENSBTAG00000001481	21.9033	26.9052	-0.29674	0.66049	1	FALSE
ENSBTAG00000001483	825.346	789.93	0.063275	0.83513	1	FALSE
ENSBTAG00000001484	265.243	234.581	0.17723	0.57502	1	FALSE
ENSBTAG00000001485	538.163	507.165	0.085588	0.85549	1	FALSE
ENSBTAG00000001486	185.087	180.659	0.034932	0.98705	1	FALSE
ENSBTAG00000001488	0	0	NA	NA	NA	NA
ENSBTAG00000001489	2813.4	2192.85	0.35951	0.19927	1	FALSE
ENSBTAG00000001491	3.89654	2.69217	0.53343	0.5722	1	FALSE
ENSBTAG00000001492	70.8602	59.1465	0.26068	0.61699	1	FALSE
ENSBTAG00000001495	0	0	NA	NA	NA	NA
ENSBTAG00000001497	6671.1	5903.52	0.17635	0.49225	1	FALSE
ENSBTAG00000001498	1014.46	1013.48	0.0013844	0.96953	1	FALSE
ENSBTAG00000001499	85.4955	75.9283	0.17121	0.76057	1	FALSE
ENSBTAG00000001500	27.4683	29.3857	-0.097348	0.81306	1	FALSE
ENSBTAG00000001502	0	1.02089	#NAME?	0.25115	1	FALSE
ENSBTAG00000001503	1.43558	0.428658	1.7437	0.43762	1	FALSE
ENSBTAG00000001504	880.92	978.611	-0.15173	0.62444	1	FALSE
ENSBTAG00000001505	212.262	247.78	-0.22321	0.45785	1	FALSE
ENSBTAG00000001506	2160.03	2272.21	-0.073046	0.77855	1	FALSE
ENSBTAG00000001507	28.2577	19.3986	0.54269	0.30632	1	FALSE
ENSBTAG00000001508	360.326	309.885	0.21757	0.44198	1	FALSE
ENSBTAG00000001509	671.871	683.545	-0.024852	0.85649	1	FALSE
ENSBTAG00000001510	268.623	240.346	0.16047	0.66514	1	FALSE
ENSBTAG00000001511	906.772	1082.34	-0.25534	0.34939	1	FALSE
ENSBTAG00000001512	616.431	624.028	-0.017672	0.99144	1	FALSE
ENSBTAG00000001513	63.3519	56.4845	0.16553	0.71373	1	FALSE
ENSBTAG00000001514	98.4716	135.838	-0.46411	0.14779	1	FALSE
ENSBTAG00000001515	0	0	NA	NA	NA	NA
ENSBTAG00000001516	0.600005	0	Inf	0.4656	1	FALSE
ENSBTAG00000001517	3.51048	3.62023	-0.044413	1	1	FALSE
ENSBTAG00000001518	332.477	296.749	0.16402	0.56175	1	FALSE
ENSBTAG00000001519	182.956	271.74	-0.57073	0.12958	1	FALSE
ENSBTAG00000001520	615.425	658.377	-0.097333	0.84117	1	FALSE
ENSBTAG00000001521	1849.41	1918.42	-0.05285	0.91423	1	FALSE
ENSBTAG00000001522	311.655	302.837	0.041405	0.87487	1	FALSE
ENSBTAG00000001523	554.932	604.274	-0.12289	0.63946	1	FALSE
ENSBTAG00000001526	0	0	NA	NA	NA	NA
ENSBTAG00000001527	0.473976	0.136348	1.7975	0.80695	1	FALSE
ENSBTAG00000001528	528.496	505.175	0.06511	0.88156	1	FALSE
ENSBTAG00000001529	835.229	742.066	0.17062	0.5915	1	FALSE
ENSBTAG00000001530	0	1.10215	#NAME?	0.20167	1	FALSE
ENSBTAG00000001533	256.185	269.126	-0.071095	0.78529	1	FALSE
ENSBTAG00000001535	0	0	NA	NA	NA	NA
ENSBTAG00000001537	1583.44	1595.23	-0.010707	0.95273	1	FALSE
ENSBTAG00000001538	17.8604	17.1714	0.056761	0.85966	1	FALSE
ENSBTAG00000001539	542.591	639.933	-0.23806	0.40087	1	FALSE
ENSBTAG00000001543	88.7359	58.8793	0.59176	0.57192	1	FALSE
ENSBTAG00000001545	0.157551	0.155961	0.014632	1	1	FALSE
ENSBTAG00000001546	3276.1	3124.9	0.06817	0.76092	1	FALSE
ENSBTAG00000001548	707.561	688.383	0.039644	0.8162	1	FALSE
ENSBTAG00000001549	0.17875	0	Inf	0.99392	1	FALSE
ENSBTAG00000001551	1381.02	1275.47	0.11471	0.70262	1	FALSE
ENSBTAG00000001552	518.203	490.123	0.080375	0.83229	1	FALSE
ENSBTAG00000001553	7440.56	6893.05	0.11027	0.70274	1	FALSE
ENSBTAG00000001557	3.45136	2.20997	0.64314	0.59836	1	FALSE
ENSBTAG00000001558	8.32046	6.94958	0.25974	0.89015	1	FALSE
ENSBTAG00000001562	127.544	68.1416	0.90438	0.29185	1	FALSE
ENSBTAG00000001564	467.003	461.366	0.017519	0.97817	1	FALSE
ENSBTAG00000001565	1777.36	1591.7	0.15917	0.54148	1	FALSE
ENSBTAG00000001567	839.182	876.677	-0.06306	0.80126	1	FALSE
ENSBTAG00000001568	650.539	729.362	-0.165	0.5656	1	FALSE
ENSBTAG00000001570	1.58875	1.96807	-0.30889	0.96042	1	FALSE
ENSBTAG00000001571	0.150001	0	Inf	0.99392	1	FALSE
ENSBTAG00000001572	0.465104	0.320417	0.5376	0.97936	1	FALSE
ENSBTAG00000001573	1117.7	1079.75	0.049829	0.97795	1	FALSE
ENSBTAG00000001574	80.0838	62.7732	0.35136	0.35071	1	FALSE
ENSBTAG00000001575	3076.64	2951.7	0.059811	0.83153	1	FALSE
ENSBTAG00000001576	1055.1	818.773	0.36584	0.36844	1	FALSE
ENSBTAG00000001578	562.227	516.912	0.12123	0.66918	1	FALSE
ENSBTAG00000001579	338.046	279.863	0.2725	0.39958	1	FALSE
ENSBTAG00000001580	12.0062	10.4633	0.19844	0.80445	1	FALSE
ENSBTAG00000001582	0.509995	0.136348	1.9032	0.80232	1	FALSE
ENSBTAG00000001585	1287.9	1218.67	0.079713	0.85888	1	FALSE
ENSBTAG00000001586	408.057	369.357	0.14375	0.6768	1	FALSE
ENSBTAG00000001589	2493.32	2409.83	0.049133	0.81475	1	FALSE
ENSBTAG00000001592	6317.07	4308.95	0.55192	0.4634	1	FALSE
ENSBTAG00000001593	363.124	353.941	0.036951	0.89174	1	FALSE
ENSBTAG00000001594	751.381	739.385	0.023219	0.90157	1	FALSE
ENSBTAG00000001595	61.9548	21.6467	1.5171	0.20836	1	FALSE
ENSBTAG00000001597	1180.6	1133.62	0.058578	0.858	1	FALSE
ENSBTAG00000001598	60.6472	95.4037	-0.6536	0.1351	1	FALSE
ENSBTAG00000001599	58.9355	63.2157	-0.10114	0.76521	1	FALSE
ENSBTAG00000001600	93.2005	81.082	0.20096	0.67493	1	FALSE
ENSBTAG00000001601	4539.03	5019.43	-0.14514	0.61742	1	FALSE
ENSBTAG00000001602	1726.45	1709.32	0.014379	0.9992	1	FALSE
ENSBTAG00000001603	1.71942	3.48023	-1.0173	0.44277	1	FALSE
ENSBTAG00000001604	15.0667	9.18923	0.71335	0.20973	1	FALSE
ENSBTAG00000001605	0.1808	0.743669	-2.0403	0.567	1	FALSE
ENSBTAG00000001606	0.52192	0.467884	0.15768	1	1	FALSE
ENSBTAG00000001607	502.256	488.005	0.041528	0.92501	1	FALSE
ENSBTAG00000001608	1.18215	2.33592	-0.98257	0.53177	1	FALSE
ENSBTAG00000001609	122.657	135.624	-0.14498	0.65256	1	FALSE
ENSBTAG00000001610	0.679471	0.163068	2.0589	0.64357	1	FALSE
ENSBTAG00000001612	325.081	348.632	-0.1009	0.77105	1	FALSE
ENSBTAG00000001614	215.314	203.152	0.083878	0.77289	1	FALSE
ENSBTAG00000001615	12.0555	21.7724	-0.85281	0.10873	1	FALSE
ENSBTAG00000001616	1024.07	978.672	0.065416	0.82945	1	FALSE
ENSBTAG00000001617	136.388	122.814	0.15124	0.79293	1	FALSE
ENSBTAG00000001618	498.65	369.263	0.43338	0.19897	1	FALSE
ENSBTAG00000001619	313.905	301.423	0.058541	0.87974	1	FALSE
ENSBTAG00000001621	0.347946	0	Inf	0.75775	1	FALSE
ENSBTAG00000001623	0	0	NA	NA	NA	NA
ENSBTAG00000001626	373.757	475.215	-0.34648	0.25091	1	FALSE
ENSBTAG00000001627	1.21022	2.17184	-0.84364	0.59825	1	FALSE
ENSBTAG00000001628	13.2326	14.4569	-0.12767	0.87501	1	FALSE
ENSBTAG00000001629	289.892	266.654	0.12055	0.66608	1	FALSE
ENSBTAG00000001631	107.392	112.235	-0.063639	0.83476	1	FALSE
ENSBTAG00000001632	2297.06	2114.13	0.11972	0.68778	1	FALSE
ENSBTAG00000001634	1871.12	1852.94	0.014086	0.96533	1	FALSE
ENSBTAG00000001635	805.519	881.5	-0.13004	0.72343	1	FALSE
ENSBTAG00000001637	277.245	283.679	-0.033097	0.91587	1	FALSE
ENSBTAG00000001638	1.04717	0.504795	1.0527	0.70759	1	FALSE
ENSBTAG00000001639	26.9796	22.8356	0.24058	0.60501	1	FALSE
ENSBTAG00000001640	252.867	270.541	-0.097468	0.75981	1	FALSE
ENSBTAG00000001642	0.531473	0.326136	0.70453	0.97986	1	FALSE
ENSBTAG00000001644	506.533	433.128	0.22586	0.49396	1	FALSE
ENSBTAG00000001645	515.915	607.213	-0.23507	0.43753	1	FALSE
ENSBTAG00000001647	585.006	610.302	-0.061072	0.85914	1	FALSE
ENSBTAG00000001648	14888.8	14208.7	0.067458	0.75577	1	FALSE
ENSBTAG00000001649	303.053	282.736	0.10011	0.78537	1	FALSE
ENSBTAG00000001651	734.035	688.509	0.092374	0.77276	1	FALSE
ENSBTAG00000001652	141.049	126.548	0.15651	0.68194	1	FALSE
ENSBTAG00000001654	100.683	91.7338	0.13429	0.78356	1	FALSE
ENSBTAG00000001656	857.282	828.309	0.049602	0.8967	1	FALSE
ENSBTAG00000001657	5493.33	5619.13	-0.032666	0.88701	1	FALSE
ENSBTAG00000001658	0	0	NA	NA	NA	NA
ENSBTAG00000001659	3049.68	3332.63	-0.128	0.70425	1	FALSE
ENSBTAG00000001660	202.952	160.369	0.33974	0.38576	1	FALSE
ENSBTAG00000001662	223.049	223.472	-0.0027356	0.94337	1	FALSE
ENSBTAG00000001663	155.097	184.924	-0.25376	0.47073	1	FALSE
ENSBTAG00000001665	495.424	495.609	-0.00053962	0.94788	1	FALSE
ENSBTAG00000001666	72.1365	54.7557	0.39772	0.39563	1	FALSE
ENSBTAG00000001668	0	0	NA	NA	NA	NA
ENSBTAG00000001671	854.159	849.976	0.0070831	0.97031	1	FALSE
ENSBTAG00000001672	0	0	NA	NA	NA	NA
ENSBTAG00000001673	562.848	590.996	-0.070404	0.72286	1	FALSE
ENSBTAG00000001675	141.93	113.077	0.32788	0.30932	1	FALSE
ENSBTAG00000001681	0.173973	0.272696	-0.64843	1	1	FALSE
ENSBTAG00000001683	9.93803	7.26347	0.4523	0.56518	1	FALSE
ENSBTAG00000001686	0.361599	0	Inf	0.75307	1	FALSE
ENSBTAG00000001687	217.208	173.867	0.3211	0.31662	1	FALSE
ENSBTAG00000001692	1869.35	1901.3	-0.024449	0.9356	1	FALSE
ENSBTAG00000001693	594.016	620.098	-0.061992	0.83097	1	FALSE
ENSBTAG00000001694	193.296	199.615	-0.046413	0.91478	1	FALSE
ENSBTAG00000001695	0	0.808233	#NAME?	0.34558	1	FALSE
ENSBTAG00000001696	0	0.768688	#NAME?	0.35619	1	FALSE
ENSBTAG00000001697	1402.38	1404.16	-0.001828	0.97735	1	FALSE
ENSBTAG00000001698	1476.21	1632.01	-0.14476	0.67503	1	FALSE
ENSBTAG00000001700	3402.24	3419.74	-0.0074034	0.99089	1	FALSE
ENSBTAG00000001702	79.2883	76.4089	0.053367	0.94978	1	FALSE
ENSBTAG00000001703	0	0.856157	#NAME?	0.28622	1	FALSE
ENSBTAG00000001704	3.92781	7.71957	-0.97479	0.20103	1	FALSE
ENSBTAG00000001706	17.1448	20.3564	-0.24772	0.89177	1	FALSE
ENSBTAG00000001707	185.03	199.288	-0.10709	0.71151	1	FALSE
ENSBTAG00000001708	1745.52	1802.75	-0.046544	0.90416	1	FALSE
ENSBTAG00000001710	209.689	196.887	0.090888	0.76315	1	FALSE
ENSBTAG00000001711	243.589	220.578	0.14316	0.6218	1	FALSE
ENSBTAG00000001712	571.694	530.301	0.10843	0.69242	1	FALSE
ENSBTAG00000001714	134.768	133.863	0.0097221	0.96548	1	FALSE
ENSBTAG00000001717	23.5135	31.1695	-0.40664	0.55825	1	FALSE
ENSBTAG00000001721	1418.21	1313.07	0.11112	0.73938	1	FALSE
ENSBTAG00000001724	435.042	419.62	0.052072	0.83547	1	FALSE
ENSBTAG00000001725	15.7491	108.772	-2.788	0.22285	1	FALSE
ENSBTAG00000001726	0	0	NA	NA	NA	NA
ENSBTAG00000001727	1108.48	1097.45	0.01443	0.9117	1	FALSE
ENSBTAG00000001728	82.1542	61.6171	0.415	0.26817	1	FALSE
ENSBTAG00000001729	529.942	540.292	-0.027906	0.9885	1	FALSE
ENSBTAG00000001730	1.00794	2.58777	-1.3603	0.53301	1	FALSE
ENSBTAG00000001731	2199.51	2108.16	0.061192	0.79922	1	FALSE
ENSBTAG00000001734	0.173973	0.311923	-0.84232	1	1	FALSE
ENSBTAG00000001735	59.7276	42.9817	0.47467	0.44297	1	FALSE
ENSBTAG00000001736	765.96	833.715	-0.12229	0.67976	1	FALSE
ENSBTAG00000001737	417.373	379.766	0.13622	0.80707	1	FALSE
ENSBTAG00000001739	130.415	105.927	0.30005	0.58681	1	FALSE
ENSBTAG00000001740	413.532	490.736	-0.24695	0.38583	1	FALSE
ENSBTAG00000001741	1118.61	1043.46	0.10033	0.68394	1	FALSE
ENSBTAG00000001744	1263.32	1172.89	0.10715	0.69631	1	FALSE
ENSBTAG00000001745	3818.79	2798.54	0.44844	0.33689	1	FALSE
ENSBTAG00000001747	451.408	446.885	0.014526	0.94911	1	FALSE
ENSBTAG00000001748	70.7607	77.6884	-0.13475	0.83025	1	FALSE
ENSBTAG00000001749	970.476	890.283	0.12443	0.73213	1	FALSE
ENSBTAG00000001751	0	0	NA	NA	NA	NA
ENSBTAG00000001752	757.305	810.906	-0.098661	0.70883	1	FALSE
ENSBTAG00000001753	0	0.524298	#NAME?	0.5875	1	FALSE
ENSBTAG00000001754	332.756	366.667	-0.14	0.641	1	FALSE
ENSBTAG00000001755	0.347946	1.00138	-1.5251	0.61076	1	FALSE
ENSBTAG00000001761	0	0	NA	NA	NA	NA
ENSBTAG00000001762	372.706	378.697	-0.023007	0.96013	1	FALSE
ENSBTAG00000001763	132.384	128.087	0.047607	0.85723	1	FALSE
ENSBTAG00000001764	0	0	NA	NA	NA	NA
ENSBTAG00000001765	1.02942	0.838206	0.29646	0.96825	1	FALSE
ENSBTAG00000001767	594.269	582.352	0.029224	0.85343	1	FALSE
ENSBTAG00000001768	226.147	217.656	0.055214	0.91488	1	FALSE
ENSBTAG00000001770	58.7797	62.2688	-0.08319	0.81011	1	FALSE
ENSBTAG00000001771	589.599	524.478	0.16885	0.63814	1	FALSE
ENSBTAG00000001772	0	0	NA	NA	NA	NA
ENSBTAG00000001773	705.445	721.908	-0.03328	0.94018	1	FALSE
ENSBTAG00000001774	1004.22	738.995	0.44243	0.1347	1	FALSE
ENSBTAG00000001775	33.8392	29.077	0.21882	0.65945	1	FALSE
ENSBTAG00000001776	2281.23	2195.33	0.055377	0.81776	1	FALSE
ENSBTAG00000001777	12787.2	12201.8	0.06761	0.72077	1	FALSE
ENSBTAG00000001778	373.311	370.042	0.012687	0.96581	1	FALSE
ENSBTAG00000001780	399.851	391.57	0.030191	0.92544	1	FALSE
ENSBTAG00000001781	1331.87	1174.67	0.1812	0.50446	1	FALSE
ENSBTAG00000001782	368.069	357.568	0.041759	0.83128	1	FALSE
ENSBTAG00000001783	132.646	131.41	0.013516	0.93525	1	FALSE
ENSBTAG00000001784	5.32794	4.77379	0.15844	0.97455	1	FALSE
ENSBTAG00000001785	292.513	245.985	0.24993	0.58689	1	FALSE
ENSBTAG00000001786	164.569	212.98	-0.37202	0.20863	1	FALSE
ENSBTAG00000001788	460.82	350.136	0.39629	0.37776	1	FALSE
ENSBTAG00000001790	1296.78	1230.21	0.076027	0.82802	1	FALSE
ENSBTAG00000001792	1065.59	1206.6	-0.1793	0.6042	1	FALSE
ENSBTAG00000001793	84.7663	116.135	-0.45423	0.17658	1	FALSE
ENSBTAG00000001794	5832.94	5625.61	0.052213	0.77331	1	FALSE
ENSBTAG00000001795	2314.46	2167.31	0.094767	0.69741	1	FALSE
ENSBTAG00000001796	366.844	434.949	-0.24568	0.35919	1	FALSE
ENSBTAG00000001801	765.547	810.951	-0.083124	0.79408	1	FALSE
ENSBTAG00000001803	29.5843	31.3854	-0.085265	0.7827	1	FALSE
ENSBTAG00000001804	4.10646	1.38807	1.5648	0.1768	1	FALSE
ENSBTAG00000001805	1042.56	1179.92	-0.17855	0.49394	1	FALSE
ENSBTAG00000001806	39.9146	41.9008	-0.070062	0.88027	1	FALSE
ENSBTAG00000001807	883.437	893.514	-0.016363	0.91863	1	FALSE
ENSBTAG00000001808	398.104	408.405	-0.036855	0.94966	1	FALSE
ENSBTAG00000001809	0	0	NA	NA	NA	NA
ENSBTAG00000001810	462.51	385.294	0.26352	0.67358	1	FALSE
ENSBTAG00000001812	20.5391	24.0272	-0.2263	0.69339	1	FALSE
ENSBTAG00000001814	12455.6	13222.3	-0.086178	0.74987	1	FALSE
ENSBTAG00000001815	41.0318	48.9927	-0.25583	0.66874	1	FALSE
ENSBTAG00000001816	169.725	172.089	-0.01995	1	1	FALSE
ENSBTAG00000001817	497.337	515.329	-0.05127	0.88509	1	FALSE
ENSBTAG00000001818	121.61	152.435	-0.32593	0.30543	1	FALSE
ENSBTAG00000001819	0	0	NA	NA	NA	NA
ENSBTAG00000001821	1418.41	1267.48	0.16231	0.74704	1	FALSE
ENSBTAG00000001822	218.271	234.543	-0.10373	0.6615	1	FALSE
ENSBTAG00000001823	57.0366	37.3921	0.60915	0.37154	1	FALSE
ENSBTAG00000001824	112.767	138.638	-0.29798	0.33088	1	FALSE
ENSBTAG00000001825	1.45265	1.43508	0.017551	1	1	FALSE
ENSBTAG00000001826	981.559	822.732	0.25465	0.46149	1	FALSE
ENSBTAG00000001827	591.611	559.926	0.079412	0.742	1	FALSE
ENSBTAG00000001828	612.804	691.924	-0.17519	0.57038	1	FALSE
ENSBTAG00000001829	63.413	75.0071	-0.24225	0.52117	1	FALSE
ENSBTAG00000001830	8.85715	8.95767	-0.01628	1	1	FALSE
ENSBTAG00000001832	978.404	1103.45	-0.17352	0.60186	1	FALSE
ENSBTAG00000001834	899.567	899.527	6.4928e-05	0.97601	1	FALSE
ENSBTAG00000001835	1128.19	1116.62	0.014873	0.97974	1	FALSE
ENSBTAG00000001836	8.78404	11.6336	-0.40535	0.85306	1	FALSE
ENSBTAG00000001838	5.91013	6.23963	-0.07827	0.98863	1	FALSE
ENSBTAG00000001839	972.126	1001.72	-0.043265	0.87188	1	FALSE
ENSBTAG00000001840	906.509	973.824	-0.10334	0.75314	1	FALSE
ENSBTAG00000001842	1245.02	2492.48	-1.0014	0.14718	1	FALSE
ENSBTAG00000001843	1126.14	1231.55	-0.12909	0.70294	1	FALSE
ENSBTAG00000001844	461.319	395.187	0.22323	0.41469	1	FALSE
ENSBTAG00000001845	2.49802	4.21104	-0.75339	0.43754	1	FALSE
ENSBTAG00000001847	185.195	192.077	-0.052644	0.87174	1	FALSE
ENSBTAG00000001848	454.098	453.539	0.0017774	0.97643	1	FALSE
ENSBTAG00000001851	2.79016	5.45271	-0.96663	0.27559	1	FALSE
ENSBTAG00000001852	887.826	993.758	-0.16262	0.55699	1	FALSE
ENSBTAG00000001854	965.351	1023.05	-0.083757	0.86175	1	FALSE
ENSBTAG00000001855	1635.32	1607.56	0.024699	0.87406	1	FALSE
ENSBTAG00000001856	1211.24	1236.24	-0.029471	0.94918	1	FALSE
ENSBTAG00000001857	135.371	142.812	-0.077198	0.85586	1	FALSE
ENSBTAG00000001858	306.034	228.453	0.4218	0.14211	1	FALSE
ENSBTAG00000001861	580.079	549.671	0.077681	0.85288	1	FALSE
ENSBTAG00000001862	65.0424	56.889	0.19323	0.67501	1	FALSE
ENSBTAG00000001864	43.2554	23.0292	0.90941	0.02494	1	FALSE
ENSBTAG00000001865	20.7344	21.2084	-0.03261	0.94963	1	FALSE
ENSBTAG00000001866	2.44915	5.04511	-1.0426	0.20919	1	FALSE
ENSBTAG00000001867	426.608	312.404	0.4495	0.1628	1	FALSE
ENSBTAG00000001868	4001.98	3952.06	0.018109	0.93393	1	FALSE
ENSBTAG00000001870	0.315103	1.01168	-1.6829	0.61348	1	FALSE
ENSBTAG00000001871	8.29603	8.62822	-0.056642	0.95366	1	FALSE
ENSBTAG00000001872	146.574	138.062	0.086311	0.75175	1	FALSE
ENSBTAG00000001873	0	0	NA	NA	NA	NA
ENSBTAG00000001874	81.9446	101.478	-0.30845	0.34365	1	FALSE
ENSBTAG00000001877	35.3946	51.6084	-0.54408	0.37715	1	FALSE
ENSBTAG00000001879	582.005	616.23	-0.082436	0.77048	1	FALSE
ENSBTAG00000001880	0	0	NA	NA	NA	NA
ENSBTAG00000001881	108.416	66.1214	0.71339	0.29911	1	FALSE
ENSBTAG00000001882	76.4432	54.6366	0.48452	0.33723	1	FALSE
ENSBTAG00000001885	294.666	321.345	-0.12504	0.7369	1	FALSE
ENSBTAG00000001886	122.319	122.259	0.00070727	0.97381	1	FALSE
ENSBTAG00000001887	92.6408	100.852	-0.12252	0.66929	1	FALSE
ENSBTAG00000001888	1947.77	1671.33	0.22083	0.53429	1	FALSE
ENSBTAG00000001889	113.821	157.054	-0.46449	0.13869	1	FALSE
ENSBTAG00000001890	231.665	242.896	-0.068298	0.81122	1	FALSE
ENSBTAG00000001892	124.807	102.124	0.28938	0.36619	1	FALSE
ENSBTAG00000001893	0	0.526393	#NAME?	0.58676	1	FALSE
ENSBTAG00000001894	305.087	296.197	0.042661	0.94189	1	FALSE
ENSBTAG00000001895	222.555	201.546	0.14305	0.63424	1	FALSE
ENSBTAG00000001898	143.993	168.822	-0.22951	0.6215	1	FALSE
ENSBTAG00000001899	0	0	NA	NA	NA	NA
ENSBTAG00000001900	44.127	36.5907	0.27019	0.53372	1	FALSE
ENSBTAG00000001901	0.157551	0.526393	-1.7403	0.83154	1	FALSE
ENSBTAG00000001902	447.116	474.318	-0.085207	0.75914	1	FALSE
ENSBTAG00000001903	3.93096	2.06166	0.93108	0.47362	1	FALSE
ENSBTAG00000001904	695.118	724.811	-0.060347	0.83343	1	FALSE
ENSBTAG00000001906	335.357	359.181	-0.09901	0.73676	1	FALSE
ENSBTAG00000001908	1897.75	1786	0.087556	0.83036	1	FALSE
ENSBTAG00000001911	0.683968	2.11807	-1.6307	0.28882	1	FALSE
ENSBTAG00000001912	0.695893	0.160209	2.1189	0.65129	1	FALSE
ENSBTAG00000001915	0	0	NA	NA	NA	NA
ENSBTAG00000001917	0.53625	0.473832	0.17853	1	1	FALSE
ENSBTAG00000001918	2.27169	0.320417	2.8257	0.13112	1	FALSE
ENSBTAG00000001919	141.574	120.347	0.23436	0.51348	1	FALSE
ENSBTAG00000001920	9.15705	5.44952	0.74875	0.29683	1	FALSE
ENSBTAG00000001922	419.007	440.945	-0.073625	0.86439	1	FALSE
ENSBTAG00000001925	0	0	NA	NA	NA	NA
ENSBTAG00000001926	2863.43	2687.72	0.091361	0.74384	1	FALSE
ENSBTAG00000001927	25.7993	21.1268	0.28825	0.57216	1	FALSE
ENSBTAG00000001928	3024.6	2889.59	0.06588	0.79062	1	FALSE
ENSBTAG00000001931	1333.65	1410.79	-0.081124	0.77716	1	FALSE
ENSBTAG00000001932	5727.39	5946.97	-0.054276	0.93222	1	FALSE
ENSBTAG00000001933	3017.45	3195.01	-0.082494	0.81232	1	FALSE
ENSBTAG00000001936	2555.93	2804.47	-0.13388	0.80632	1	FALSE
ENSBTAG00000001937	948.496	892.841	0.087239	0.74711	1	FALSE
ENSBTAG00000001938	56.8884	55.4035	0.038156	0.87898	1	FALSE
ENSBTAG00000001939	747.067	729.083	0.035155	0.90803	1	FALSE
ENSBTAG00000001941	700.723	883.962	-0.33514	0.25776	1	FALSE
ENSBTAG00000001942	465.83	406.77	0.19559	0.56166	1	FALSE
ENSBTAG00000001945	69.3268	60.2628	0.20215	0.59566	1	FALSE
ENSBTAG00000001947	17.9014	26.9031	-0.5877	0.23432	1	FALSE
ENSBTAG00000001948	1183.01	1131.05	0.0648	0.77741	1	FALSE
ENSBTAG00000001949	110.078	101.518	0.11678	0.71276	1	FALSE
ENSBTAG00000001950	104.836	102.12	0.037875	0.89523	1	FALSE
ENSBTAG00000001952	1.21829	2.00929	-0.72182	0.60571	1	FALSE
ENSBTAG00000001956	128.166	112.507	0.188	0.66607	1	FALSE
ENSBTAG00000001957	136.073	134.533	0.016425	0.99801	1	FALSE
ENSBTAG00000001959	0	0.311923	#NAME?	0.79147	1	FALSE
ENSBTAG00000001961	710.613	520.762	0.44844	0.54608	1	FALSE
ENSBTAG00000001962	773.584	780.356	-0.012575	0.98838	1	FALSE
ENSBTAG00000001965	0	0.29231	#NAME?	0.79949	1	FALSE
ENSBTAG00000001966	1808.33	2018.51	-0.15863	0.54357	1	FALSE
ENSBTAG00000001968	536.411	639.348	-0.25326	0.58315	1	FALSE
ENSBTAG00000001969	4.15419	7.2381	-0.80104	0.37994	1	FALSE
ENSBTAG00000001975	3.27188	3.89249	-0.25058	0.83109	1	FALSE
ENSBTAG00000001976	0	0	NA	NA	NA	NA
ENSBTAG00000001977	828.011	822.872	0.0089827	0.95319	1	FALSE
ENSBTAG00000001979	8.28768	8.95197	-0.11124	0.8919	1	FALSE
ENSBTAG00000001981	13.3538	15.6576	-0.22961	0.70615	1	FALSE
ENSBTAG00000001983	96.0007	84.4546	0.18487	0.56664	1	FALSE
ENSBTAG00000001985	27.6684	29.7346	-0.1039	0.82123	1	FALSE
ENSBTAG00000001987	1945.12	1773.27	0.13345	0.68619	1	FALSE
ENSBTAG00000001988	2616.78	2205.2	0.24688	0.36241	1	FALSE
ENSBTAG00000001992	451.23	348.196	0.37396	0.30904	1	FALSE
ENSBTAG00000001994	0	0	NA	NA	NA	NA
ENSBTAG00000001996	3055.65	3295.22	-0.10889	0.66961	1	FALSE
ENSBTAG00000001997	0.3575	0.636587	-0.83242	0.86567	1	FALSE
ENSBTAG00000001998	0.17875	0.296557	-0.73036	1	1	FALSE
ENSBTAG00000001999	160.777	158.386	0.021617	0.99681	1	FALSE
ENSBTAG00000002000	445.164	445.69	-0.001702	0.92851	1	FALSE
ENSBTAG00000002001	1.9084	1.32455	0.52687	0.77241	1	FALSE
ENSBTAG00000002002	91.5248	77.4127	0.24159	0.66349	1	FALSE
ENSBTAG00000002004	364.941	336.878	0.11544	0.71978	1	FALSE
ENSBTAG00000002006	4575.07	948.44	2.2702	0.25221	1	FALSE
ENSBTAG00000002007	5.877	5.58128	0.074484	1	1	FALSE
ENSBTAG00000002008	0	0	NA	NA	NA	NA
ENSBTAG00000002009	0	0.155961	#NAME?	1	1	FALSE
ENSBTAG00000002010	997.663	995.246	0.0035001	0.94015	1	FALSE
ENSBTAG00000002011	5.46351	6.51997	-0.25504	0.76086	1	FALSE
ENSBTAG00000002012	827.601	860.906	-0.05692	0.8855	1	FALSE
ENSBTAG00000002014	1358.28	1342.41	0.016956	0.90155	1	FALSE
ENSBTAG00000002015	26.4394	18.6362	0.50458	0.3417	1	FALSE
ENSBTAG00000002016	0	0	NA	NA	NA	NA
ENSBTAG00000002018	7138.9	6846.41	0.060355	0.7897	1	FALSE
ENSBTAG00000002019	0.855452	0.311923	1.4555	0.68438	1	FALSE
ENSBTAG00000002020	116.405	66.3873	0.81017	0.27069	1	FALSE
ENSBTAG00000002021	173.719	165.128	0.07317	0.84611	1	FALSE
ENSBTAG00000002023	8.26146	6.81965	0.2767	0.72894	1	FALSE
ENSBTAG00000002024	0	0	NA	NA	NA	NA
ENSBTAG00000002025	210.537	217.012	-0.043706	0.92835	1	FALSE
ENSBTAG00000002026	13962.6	12916.3	0.11237	0.68033	1	FALSE
ENSBTAG00000002027	78.3263	102.286	-0.38504	0.30532	1	FALSE
ENSBTAG00000002028	195.439	209.388	-0.099465	0.70146	1	FALSE
ENSBTAG00000002029	0	0	NA	NA	NA	NA
ENSBTAG00000002030	53.2204	38.5924	0.46366	0.60225	1	FALSE
ENSBTAG00000002033	117.468	99.0596	0.2459	0.65449	1	FALSE
ENSBTAG00000002034	57.6479	48.6965	0.24345	0.54241	1	FALSE
ENSBTAG00000002035	20.2509	34.9075	-0.78555	0.046165	1	FALSE
ENSBTAG00000002036	184.581	202.802	-0.13581	0.67902	1	FALSE
ENSBTAG00000002037	120.996	123.527	-0.029863	0.88133	1	FALSE
ENSBTAG00000002038	12429	10606.5	0.22877	0.37448	1	FALSE
ENSBTAG00000002039	1112.15	1106.63	0.0071881	0.95474	1	FALSE
ENSBTAG00000002041	228.465	212.137	0.10697	0.74229	1	FALSE
ENSBTAG00000002042	1019.96	1015.74	0.0059737	0.92479	1	FALSE
ENSBTAG00000002043	0	0	NA	NA	NA	NA
ENSBTAG00000002044	453.308	548.714	-0.27556	0.37217	1	FALSE
ENSBTAG00000002045	1292.63	1352.34	-0.065157	0.87708	1	FALSE
ENSBTAG00000002046	457.207	364.689	0.32618	0.24401	1	FALSE
ENSBTAG00000002048	1717.14	1528.68	0.16772	0.69246	1	FALSE
ENSBTAG00000002049	4167.65	4365.21	-0.066817	0.87295	1	FALSE
ENSBTAG00000002050	95.0907	81.8338	0.21661	0.55883	1	FALSE
ENSBTAG00000002051	996.701	1018.58	-0.03132	0.93482	1	FALSE
ENSBTAG00000002052	1123.13	1191.65	-0.085443	0.81527	1	FALSE
ENSBTAG00000002055	244.09	233.438	0.064373	0.89422	1	FALSE
ENSBTAG00000002056	71.3476	56.3694	0.33995	0.32611	1	FALSE
ENSBTAG00000002058	164.89	163.423	0.012895	0.94657	1	FALSE
ENSBTAG00000002059	256.095	297.234	-0.21492	0.46334	1	FALSE
ENSBTAG00000002060	12322.6	11383.9	0.11431	0.63432	1	FALSE
ENSBTAG00000002062	107.916	141.378	-0.38964	0.23629	1	FALSE
ENSBTAG00000002065	1.82749	0.175464	3.3806	0.12496	1	FALSE
ENSBTAG00000002066	1.53021	0.136348	3.4884	0.18322	1	FALSE
ENSBTAG00000002068	16568.3	16527.1	0.0035973	0.98418	1	FALSE
ENSBTAG00000002069	8183.87	7834.92	0.062866	0.81535	1	FALSE
ENSBTAG00000002070	12.4427	11.8964	0.064767	1	1	FALSE
ENSBTAG00000002071	0	0	NA	NA	NA	NA
ENSBTAG00000002072	705.01	752.058	-0.093201	0.8105	1	FALSE
ENSBTAG00000002073	357.764	376.132	-0.072229	0.79542	1	FALSE
ENSBTAG00000002075	607.59	625.545	-0.042016	0.98476	1	FALSE
ENSBTAG00000002076	191.115	216.405	-0.17929	0.57301	1	FALSE
ENSBTAG00000002078	1500.39	1651.17	-0.13815	0.6245	1	FALSE
ENSBTAG00000002080	1667.24	1438.67	0.21273	0.48508	1	FALSE
ENSBTAG00000002081	3.6882	6.14599	-0.73673	0.4083	1	FALSE
ENSBTAG00000002082	4859.06	4011.89	0.2764	0.30542	1	FALSE
ENSBTAG00000002083	608.532	794.288	-0.38433	0.21314	1	FALSE
ENSBTAG00000002084	27.6509	14.7671	0.90494	0.4355	1	FALSE
ENSBTAG00000002085	0	0	NA	NA	NA	NA
ENSBTAG00000002086	1063.21	1013.94	0.068463	0.89522	1	FALSE
ENSBTAG00000002087	0.323974	0.296557	0.12757	1	1	FALSE
ENSBTAG00000002088	0	0	NA	NA	NA	NA
ENSBTAG00000002089	4.79259	10.7151	-1.1608	0.21838	1	FALSE
ENSBTAG00000002090	316.506	310.314	0.028507	0.92931	1	FALSE
ENSBTAG00000002092	3807.9	2494.38	0.61031	0.27247	1	FALSE
ENSBTAG00000002094	1929.57	2128.06	-0.14126	0.76359	1	FALSE
ENSBTAG00000002095	606.144	533.19	0.18501	0.48729	1	FALSE
ENSBTAG00000002096	554.181	615.942	-0.15244	0.6145	1	FALSE
ENSBTAG00000002097	0.169998	0	Inf	0.99392	1	FALSE
ENSBTAG00000002098	2046.82	2054.84	-0.0056419	0.97393	1	FALSE
ENSBTAG00000002099	0.300002	0	Inf	0.77563	1	FALSE
ENSBTAG00000002100	3.48716	9.10252	-1.3842	0.065233	1	FALSE
ENSBTAG00000002101	582.24	639.768	-0.13594	0.69388	1	FALSE
ENSBTAG00000002103	362.986	321.13	0.17675	0.56504	1	FALSE
ENSBTAG00000002104	39.421	36.6778	0.10406	0.7651	1	FALSE
ENSBTAG00000002105	3074.88	3220.96	-0.066958	0.8973	1	FALSE
ENSBTAG00000002107	1017.66	947.188	0.10354	0.67431	1	FALSE
ENSBTAG00000002108	3700.32	3591.46	0.043078	0.83626	1	FALSE
ENSBTAG00000002110	0	0	NA	NA	NA	NA
ENSBTAG00000002112	243.937	227.62	0.099877	0.78647	1	FALSE
ENSBTAG00000002113	38.4768	46.2408	-0.26518	0.45654	1	FALSE
ENSBTAG00000002115	10.3036	10.5284	-0.031141	1	1	FALSE
ENSBTAG00000002116	496.054	408.173	0.28132	0.35123	1	FALSE
ENSBTAG00000002117	6.2416	10.2731	-0.71888	0.3409	1	FALSE
ENSBTAG00000002121	1057.64	1028.49	0.040315	0.84719	1	FALSE
ENSBTAG00000002122	85.3641	74.5695	0.19504	0.55126	1	FALSE
ENSBTAG00000002123	1.52577	0.652271	1.226	0.53755	1	FALSE
ENSBTAG00000002125	120.982	102.153	0.24406	0.57506	1	FALSE
ENSBTAG00000002126	407.952	367.634	0.15013	0.6253	1	FALSE
ENSBTAG00000002127	461.297	473.963	-0.03908	0.87381	1	FALSE
ENSBTAG00000002128	344.78	312.868	0.14012	0.64821	1	FALSE
ENSBTAG00000002129	98.0166	72.5937	0.43318	0.32825	1	FALSE
ENSBTAG00000002130	2099.5	2262.23	-0.1077	0.72601	1	FALSE
ENSBTAG00000002132	0	0.272696	#NAME?	0.80798	1	FALSE
ENSBTAG00000002134	0.51397	0.31617	0.70098	0.97967	1	FALSE
ENSBTAG00000002135	11.6262	10.7416	0.11416	0.98828	1	FALSE
ENSBTAG00000002136	46.8641	45.6065	0.039242	0.95752	1	FALSE
ENSBTAG00000002137	406.024	421.088	-0.052558	0.87049	1	FALSE
ENSBTAG00000002138	91.8307	135.223	-0.55829	0.78059	1	FALSE
ENSBTAG00000002139	0	0	NA	NA	NA	NA
ENSBTAG00000002140	0	0	NA	NA	NA	NA
ENSBTAG00000002143	16.0279	11.373	0.49498	0.47423	1	FALSE
ENSBTAG00000002144	538.668	432.317	0.31731	0.51597	1	FALSE
ENSBTAG00000002145	11.5037	8.85305	0.37785	0.55315	1	FALSE
ENSBTAG00000002147	242.122	267.311	-0.14279	0.67266	1	FALSE
ENSBTAG00000002148	431.024	537.118	-0.31747	0.29029	1	FALSE
ENSBTAG00000002150	0	0	NA	NA	NA	NA
ENSBTAG00000002151	0.157551	0.74047	-2.2326	0.57236	1	FALSE
ENSBTAG00000002154	4.56517	1.73245	1.3979	0.30119	1	FALSE
ENSBTAG00000002157	2.53696	3.49066	-0.4604	0.69888	1	FALSE
ENSBTAG00000002158	0	0	NA	NA	NA	NA
ENSBTAG00000002163	3.36892	2.29122	0.55617	0.74639	1	FALSE
ENSBTAG00000002164	1.01505	0.806761	0.33134	0.96797	1	FALSE
ENSBTAG00000002166	0.348748	0	Inf	0.75747	1	FALSE
ENSBTAG00000002167	0	0	NA	NA	NA	NA
ENSBTAG00000002169	1.74656	0.163068	3.421	0.3569	1	FALSE
ENSBTAG00000002170	466.226	391.241	0.25297	0.42418	1	FALSE
ENSBTAG00000002171	138.516	138.028	0.0050894	0.92277	1	FALSE
ENSBTAG00000002174	151.733	145.823	0.057311	0.85256	1	FALSE
ENSBTAG00000002175	679.145	651.588	0.059759	0.89055	1	FALSE
ENSBTAG00000002176	1094.19	1109.69	-0.020289	0.99217	1	FALSE
ENSBTAG00000002177	115.473	75.8112	0.60707	0.31447	1	FALSE
ENSBTAG00000002178	3828.57	4515.26	-0.238	0.41036	1	FALSE
ENSBTAG00000002179	90.9309	102.41	-0.17152	0.64354	1	FALSE
ENSBTAG00000002180	1.04464	0.676017	0.62788	0.84276	1	FALSE
ENSBTAG00000002181	204.421	171.902	0.24996	0.36434	1	FALSE
ENSBTAG00000002182	831.505	777.019	0.097775	0.66504	1	FALSE
ENSBTAG00000002184	0.829472	2.60209	-1.6494	0.23971	1	FALSE
ENSBTAG00000002185	377.983	393.542	-0.058199	0.8695	1	FALSE
ENSBTAG00000002186	419.678	416.878	0.0096582	0.92148	1	FALSE
ENSBTAG00000002187	3386.06	2978.01	0.18526	0.49246	1	FALSE
ENSBTAG00000002188	24.1412	16.0168	0.59191	0.44723	1	FALSE
ENSBTAG00000002189	274.835	292.831	-0.0915	0.78148	1	FALSE
ENSBTAG00000002190	619.298	484.135	0.35522	0.24711	1	FALSE
ENSBTAG00000002191	697.083	1167.55	-0.74408	0.15338	1	FALSE
ENSBTAG00000002192	9.0944	7.06615	0.36405	0.62142	1	FALSE
ENSBTAG00000002194	247.078	271.011	-0.13338	0.60554	1	FALSE
ENSBTAG00000002196	830.533	861.567	-0.052926	0.8971	1	FALSE
ENSBTAG00000002199	3.76309	3.36307	0.16214	0.93677	1	FALSE
ENSBTAG00000002201	91.6918	98.1408	-0.09806	0.71215	1	FALSE
ENSBTAG00000002202	536.715	535.609	0.002976	0.95979	1	FALSE
ENSBTAG00000002203	6875.98	6847.09	0.0060728	0.90273	1	FALSE
ENSBTAG00000002204	0.347946	0.311923	0.15768	1	1	FALSE
ENSBTAG00000002205	0.17875	0.155961	0.19675	1	1	FALSE
ENSBTAG00000002206	0.87147	1.04563	-0.26285	0.91949	1	FALSE
ENSBTAG00000002209	1615.22	1593.69	0.01936	0.89532	1	FALSE
ENSBTAG00000002210	1771.64	1712.66	0.048849	0.86544	1	FALSE
ENSBTAG00000002211	1177.66	1114.19	0.079925	0.78123	1	FALSE
ENSBTAG00000002214	0	0.311812	#NAME?	0.79151	1	FALSE
ENSBTAG00000002215	3499.24	2939.69	0.25138	0.62228	1	FALSE
ENSBTAG00000002216	0	0	NA	NA	NA	NA
ENSBTAG00000002219	603.579	620.504	-0.039897	0.93487	1	FALSE
ENSBTAG00000002220	1190.31	1252.28	-0.073215	0.74354	1	FALSE
ENSBTAG00000002223	364.833	335.927	0.11909	0.66057	1	FALSE
ENSBTAG00000002224	67.4055	58.2085	0.21163	0.76984	1	FALSE
ENSBTAG00000002226	551.675	515.506	0.097828	0.71862	1	FALSE
ENSBTAG00000002227	425.099	426.836	-0.0058829	0.91911	1	FALSE
ENSBTAG00000002231	0.3575	0.650345	-0.86326	0.86464	1	FALSE
ENSBTAG00000002232	71.1609	51.4678	0.46741	0.28367	1	FALSE
ENSBTAG00000002233	221.466	267.118	-0.27039	0.40864	1	FALSE
ENSBTAG00000002236	2566.98	2832.26	-0.14188	0.68179	1	FALSE
ENSBTAG00000002238	1490.92	1645.84	-0.14262	0.6455	1	FALSE
ENSBTAG00000002240	9.62025	7.83275	0.29656	0.66277	1	FALSE
ENSBTAG00000002242	351.824	353.035	-0.004955	0.99484	1	FALSE
ENSBTAG00000002243	417.808	408.442	0.032707	0.86504	1	FALSE
ENSBTAG00000002245	0.173973	0.311923	-0.84232	1	1	FALSE
ENSBTAG00000002247	0.17875	0.136348	0.39065	1	1	FALSE
ENSBTAG00000002248	42.724	33.8063	0.33776	0.37745	1	FALSE
ENSBTAG00000002249	50.8347	62.4621	-0.29717	0.42606	1	FALSE
ENSBTAG00000002251	12.9688	12.9882	-0.0021576	0.99384	1	FALSE
ENSBTAG00000002252	0.300002	0.350929	-0.2262	1	1	FALSE
ENSBTAG00000002253	0.686251	1.90922	-1.4762	0.38466	1	FALSE
ENSBTAG00000002255	0	0	NA	NA	NA	NA
ENSBTAG00000002256	169.28	157.747	0.1018	0.77667	1	FALSE
ENSBTAG00000002257	36.6268	41.0815	-0.16559	0.6069	1	FALSE
ENSBTAG00000002258	394.406	564.336	-0.51687	0.25645	1	FALSE
ENSBTAG00000002259	22.9574	16.436	0.4821	0.383	1	FALSE
ENSBTAG00000002260	575.545	613.713	-0.092636	0.73141	1	FALSE
ENSBTAG00000002261	0	0	NA	NA	NA	NA
ENSBTAG00000002266	32.2105	29.9657	0.10422	0.83188	1	FALSE
ENSBTAG00000002267	1438.66	1357.65	0.083608	0.77185	1	FALSE
ENSBTAG00000002271	307.992	328.223	-0.091783	0.72991	1	FALSE
ENSBTAG00000002272	247.097	245.617	0.0086641	0.96024	1	FALSE
ENSBTAG00000002273	0	0	NA	NA	NA	NA
ENSBTAG00000002275	686.012	733.15	-0.095875	0.74548	1	FALSE
ENSBTAG00000002277	711.895	696.973	0.030562	0.87535	1	FALSE
ENSBTAG00000002278	22046.5	19795.4	0.15539	0.79477	1	FALSE
ENSBTAG00000002279	1132.55	1357.95	-0.26185	0.51639	1	FALSE
ENSBTAG00000002280	1361.5	1056.37	0.36608	0.54568	1	FALSE
ENSBTAG00000002281	37.4847	34.196	0.13247	0.83869	1	FALSE
ENSBTAG00000002282	9401.98	8717.43	0.10906	0.65259	1	FALSE
ENSBTAG00000002283	394.601	304.432	0.37428	0.22653	1	FALSE
ENSBTAG00000002284	0	0	NA	NA	NA	NA
ENSBTAG00000002286	773.885	724.786	0.094564	0.74855	1	FALSE
ENSBTAG00000002287	467.11	354.549	0.39778	0.52014	1	FALSE
ENSBTAG00000002288	0	0.174417	#NAME?	1	1	FALSE
ENSBTAG00000002289	0	0	NA	NA	NA	NA
ENSBTAG00000002290	0.465104	0.326136	0.51208	0.9794	1	FALSE
ENSBTAG00000002291	29.0535	14.8093	0.97221	0.23459	1	FALSE
ENSBTAG00000002292	511.915	572.835	-0.16222	0.56258	1	FALSE
ENSBTAG00000002293	258.101	173.978	0.56903	0.19411	1	FALSE
ENSBTAG00000002294	0.173973	1.54162	-3.1475	0.19323	1	FALSE
ENSBTAG00000002295	221.786	212.057	0.064714	0.89009	1	FALSE
ENSBTAG00000002296	386.87	347.81	0.15355	0.61621	1	FALSE
ENSBTAG00000002297	2.62055	1.85816	0.49599	0.64778	1	FALSE
ENSBTAG00000002298	42.2203	53.5298	-0.34241	0.43743	1	FALSE
ENSBTAG00000002299	183.419	238.948	-0.38155	0.22188	1	FALSE
ENSBTAG00000002300	0	0	NA	NA	NA	NA
ENSBTAG00000002302	2320.85	2119.01	0.13126	0.61542	1	FALSE
ENSBTAG00000002303	2303.99	2225.55	0.049974	0.89111	1	FALSE
ENSBTAG00000002305	183.867	183.471	0.0031119	0.92728	1	FALSE
ENSBTAG00000002306	430.284	379.835	0.17992	0.54853	1	FALSE
ENSBTAG00000002309	35.5886	36.1616	-0.023044	0.99269	1	FALSE
ENSBTAG00000002311	85.2996	93.377	-0.13053	0.76571	1	FALSE
ENSBTAG00000002313	704.217	500.206	0.4935	0.42471	1	FALSE
ENSBTAG00000002315	348.145	374.938	-0.10696	0.75592	1	FALSE
ENSBTAG00000002316	29.9186	23.1645	0.36912	0.63243	1	FALSE
ENSBTAG00000002317	178.573	109.035	0.71172	0.075226	1	FALSE
ENSBTAG00000002319	146.929	142.365	0.045523	0.93345	1	FALSE
ENSBTAG00000002321	858.899	914.011	-0.089723	0.75554	1	FALSE
ENSBTAG00000002323	563.478	529.823	0.088848	0.82787	1	FALSE
ENSBTAG00000002326	3648.18	3872.94	-0.08625	0.81589	1	FALSE
ENSBTAG00000002327	412.647	408.168	0.015746	0.88938	1	FALSE
ENSBTAG00000002328	541.813	535.084	0.018029	0.94026	1	FALSE
ENSBTAG00000002329	453.942	472.169	-0.056795	0.76234	1	FALSE
ENSBTAG00000002330	0	0	NA	NA	NA	NA
ENSBTAG00000002331	12.0075	8.65748	0.47192	0.6627	1	FALSE
ENSBTAG00000002332	192.593	200.732	-0.059719	0.83457	1	FALSE
ENSBTAG00000002333	205.731	231.473	-0.17009	0.59375	1	FALSE
ENSBTAG00000002335	2.3199	0.812365	1.5139	0.30852	1	FALSE
ENSBTAG00000002336	122.808	115.117	0.093314	0.82586	1	FALSE
ENSBTAG00000002340	295.914	281.166	0.073757	0.86711	1	FALSE
ENSBTAG00000002341	1971.43	1690.67	0.22165	0.45904	1	FALSE
ENSBTAG00000002344	578.397	481.151	0.26557	0.34603	1	FALSE
ENSBTAG00000002345	1203.53	1317.62	-0.13066	0.62764	1	FALSE
ENSBTAG00000002346	664.87	689.551	-0.052586	0.8669	1	FALSE
ENSBTAG00000002347	351.38	383.672	-0.12684	0.70621	1	FALSE
ENSBTAG00000002348	302.31	174.334	0.79418	0.26838	1	FALSE
ENSBTAG00000002349	0.507501	0.509042	-0.0043727	1	1	FALSE
ENSBTAG00000002350	831.855	990.243	-0.25145	0.40356	1	FALSE
ENSBTAG00000002352	1320.88	1320.88	-2.5333e-06	0.98066	1	FALSE
ENSBTAG00000002354	0.150001	0.984037	-2.7137	0.45164	1	FALSE
ENSBTAG00000002355	0	0.160209	#NAME?	1	1	FALSE
ENSBTAG00000002356	199.675	200.86	-0.0085334	0.96929	1	FALSE
ENSBTAG00000002357	329.737	333.992	-0.018498	0.90504	1	FALSE
ENSBTAG00000002361	103.058	82.567	0.31982	0.44363	1	FALSE
ENSBTAG00000002362	1766.12	1720.84	0.037464	0.88905	1	FALSE
ENSBTAG00000002363	82.4756	112.627	-0.44952	0.16088	1	FALSE
ENSBTAG00000002367	794.099	857.209	-0.11033	0.75318	1	FALSE
ENSBTAG00000002368	175.177	249.067	-0.50773	0.096976	1	FALSE
ENSBTAG00000002369	0.315103	0.136348	1.2085	0.98511	1	FALSE
ENSBTAG00000002370	137.382	104.555	0.39393	0.23581	1	FALSE
ENSBTAG00000002374	265.033	231.063	0.19789	0.52975	1	FALSE
ENSBTAG00000002376	369.174	403.293	-0.12753	0.7163	1	FALSE
ENSBTAG00000002377	1555.45	1670.87	-0.10326	0.75222	1	FALSE
ENSBTAG00000002378	10879.4	12229.9	-0.16881	0.61516	1	FALSE
ENSBTAG00000002380	0.52192	0	Inf	0.56527	1	FALSE
ENSBTAG00000002381	1340.07	1384.46	-0.047014	0.91312	1	FALSE
ENSBTAG00000002382	163.42	168.463	-0.043846	0.86609	1	FALSE
ENSBTAG00000002385	78.1199	84.0111	-0.10489	0.8068	1	FALSE
ENSBTAG00000002389	888.72	966.577	-0.12116	0.6974	1	FALSE
ENSBTAG00000002390	7.38526	10.5863	-0.51948	0.42812	1	FALSE
ENSBTAG00000002391	1544.37	1408.53	0.13283	0.65075	1	FALSE
ENSBTAG00000002392	938.021	870.761	0.10734	0.84133	1	FALSE
ENSBTAG00000002393	1539.24	1485.95	0.050832	0.83987	1	FALSE
ENSBTAG00000002394	460.259	493.17	-0.09964	0.72232	1	FALSE
ENSBTAG00000002395	263.335	312.569	-0.24727	0.37612	1	FALSE
ENSBTAG00000002398	87.154	84.1978	0.049785	0.90709	1	FALSE
ENSBTAG00000002401	3.46877	4.16804	-0.26494	0.78551	1	FALSE
ENSBTAG00000002402	2975.75	3302.43	-0.15027	0.62124	1	FALSE
ENSBTAG00000002404	1422.28	1491.77	-0.068813	0.87596	1	FALSE
ENSBTAG00000002407	3.34856	1.82009	0.87954	0.4665	1	FALSE
ENSBTAG00000002408	14.902	21.8217	-0.55026	0.31627	1	FALSE
ENSBTAG00000002411	5249.76	4783.02	0.13433	0.63019	1	FALSE
ENSBTAG00000002412	1044.14	931.73	0.16433	0.64868	1	FALSE
ENSBTAG00000002413	670.462	657.614	0.027915	0.89829	1	FALSE
ENSBTAG00000002414	6.54488	5.31314	0.3008	0.74068	1	FALSE
ENSBTAG00000002415	1024.24	1352.44	-0.40101	0.1883	1	FALSE
ENSBTAG00000002416	114.954	213.279	-0.89169	0.18017	1	FALSE
ENSBTAG00000002417	107.792	122.711	-0.18701	0.55873	1	FALSE
ENSBTAG00000002418	89.1748	123.821	-0.47355	0.31467	1	FALSE
ENSBTAG00000002419	210.084	206.315	0.026116	0.89899	1	FALSE
ENSBTAG00000002422	475.185	446.99	0.088245	0.75409	1	FALSE
ENSBTAG00000002423	730.61	719.414	0.02228	0.98917	1	FALSE
ENSBTAG00000002425	34.6608	29.2826	0.24326	0.71874	1	FALSE
ENSBTAG00000002427	0	0	NA	NA	NA	NA
ENSBTAG00000002428	295.168	300.614	-0.026374	0.97038	1	FALSE
ENSBTAG00000002430	7.52097	8.45563	-0.16899	0.82569	1	FALSE
ENSBTAG00000002431	529.59	484.909	0.12716	0.71425	1	FALSE
ENSBTAG00000002432	114.454	103.942	0.13898	0.69108	1	FALSE
ENSBTAG00000002434	516.761	478.9	0.10977	0.67846	1	FALSE
ENSBTAG00000002435	176.778	181.418	-0.03738	0.86576	1	FALSE
ENSBTAG00000002440	1058.25	1159.75	-0.13213	0.67509	1	FALSE
ENSBTAG00000002441	0.157551	0	Inf	0.99392	1	FALSE
ENSBTAG00000002444	114.346	146.423	-0.35674	0.67964	1	FALSE
ENSBTAG00000002445	133.476	150.905	-0.17707	0.67069	1	FALSE
ENSBTAG00000002446	0	0.326136	#NAME?	0.78593	1	FALSE
ENSBTAG00000002447	44.9184	35.703	0.33126	0.35	1	FALSE
ENSBTAG00000002448	0.3575	0	Inf	0.75446	1	FALSE
ENSBTAG00000002450	34.7549	36.5217	-0.071541	0.86793	1	FALSE
ENSBTAG00000002451	40.1005	35.8927	0.15993	0.68005	1	FALSE
ENSBTAG00000002452	2076.13	2042.11	0.023837	0.91557	1	FALSE
ENSBTAG00000002454	171.291	182.197	-0.089049	0.80856	1	FALSE
ENSBTAG00000002455	100.023	97.58	0.035673	1	1	FALSE
ENSBTAG00000002457	1429.28	1363.15	0.068339	0.74789	1	FALSE
ENSBTAG00000002458	340.134	363.852	-0.097249	0.72273	1	FALSE
ENSBTAG00000002460	212.097	195.114	0.1204	0.68825	1	FALSE
ENSBTAG00000002462	254.949	255.046	-0.00054593	0.99637	1	FALSE
ENSBTAG00000002463	1070.8	1122.58	-0.068136	0.90197	1	FALSE
ENSBTAG00000002464	101.347	88.4655	0.19611	0.76895	1	FALSE
ENSBTAG00000002467	1171.58	1297.57	-0.14736	0.6262	1	FALSE
ENSBTAG00000002468	7401.12	6816.55	0.1187	0.60338	1	FALSE
ENSBTAG00000002469	2149.28	1823.61	0.23705	0.43765	1	FALSE
ENSBTAG00000002470	135.077	172.513	-0.35293	0.24822	1	FALSE
ENSBTAG00000002471	145.839	87.427	0.73823	0.22165	1	FALSE
ENSBTAG00000002472	394.115	374.612	0.073219	0.75946	1	FALSE
ENSBTAG00000002473	2599.41	2222.33	0.22611	0.67492	1	FALSE
ENSBTAG00000002474	367.03	415.516	-0.17901	0.56545	1	FALSE
ENSBTAG00000002475	3034.94	2974.67	0.02894	0.9096	1	FALSE
ENSBTAG00000002476	362.923	361.075	0.0073664	0.99042	1	FALSE
ENSBTAG00000002477	195.415	259.187	-0.40745	0.20433	1	FALSE
ENSBTAG00000002478	27.0821	26.9485	0.0071383	0.95028	1	FALSE
ENSBTAG00000002479	1022.54	1127.08	-0.14042	0.60612	1	FALSE
ENSBTAG00000002480	282.99	310.292	-0.13287	0.6721	1	FALSE
ENSBTAG00000002481	553.645	607.775	-0.13458	0.66221	1	FALSE
ENSBTAG00000002483	6.35291	5.93206	0.098884	0.87506	1	FALSE
ENSBTAG00000002484	619.334	682.594	-0.14031	0.65586	1	FALSE
ENSBTAG00000002485	30763.9	30286.2	0.02258	0.93622	1	FALSE
ENSBTAG00000002487	1038	1030.64	0.010267	0.97349	1	FALSE
ENSBTAG00000002488	13.806	16.7352	-0.2776	0.63877	1	FALSE
ENSBTAG00000002489	0	0	NA	NA	NA	NA
ENSBTAG00000002490	2681.52	2736.61	-0.029341	0.97438	1	FALSE
ENSBTAG00000002492	586.926	668.565	-0.18789	0.6775	1	FALSE
ENSBTAG00000002493	1704.05	1518.73	0.1661	0.55961	1	FALSE
ENSBTAG00000002495	1941.06	1952.56	-0.0085215	0.96222	1	FALSE
ENSBTAG00000002497	4.97996	3.7891	0.39428	0.744	1	FALSE
ENSBTAG00000002498	0	0	NA	NA	NA	NA
ENSBTAG00000002500	424.36	398.271	0.091538	0.71297	1	FALSE
ENSBTAG00000002501	1019.75	933.01	0.12825	0.61929	1	FALSE
ENSBTAG00000002503	554.202	559.368	-0.013385	0.96229	1	FALSE
ENSBTAG00000002504	341.06	281.087	0.27901	0.64227	1	FALSE
ENSBTAG00000002505	0.173973	0	Inf	0.99392	1	FALSE
ENSBTAG00000002507	16069.2	16930.6	-0.075331	0.86383	1	FALSE
ENSBTAG00000002508	19.0245	28.4702	-0.58159	0.19773	1	FALSE
ENSBTAG00000002510	4065.16	3485.72	0.22186	0.44304	1	FALSE
ENSBTAG00000002512	158.303	186.406	-0.23576	0.44647	1	FALSE
ENSBTAG00000002515	9.00604	7.97627	0.17518	0.79907	1	FALSE
ENSBTAG00000002516	414.387	422.787	-0.028954	0.96584	1	FALSE
ENSBTAG00000002518	0.942655	3.73227	-1.9853	0.34774	1	FALSE
ENSBTAG00000002520	734.89	664.343	0.1456	0.6385	1	FALSE
ENSBTAG00000002522	24.2059	27.4009	-0.17887	0.64315	1	FALSE
ENSBTAG00000002524	373.588	398.053	-0.091514	0.8224	1	FALSE
ENSBTAG00000002525	1017.76	946.107	0.10533	0.66626	1	FALSE
ENSBTAG00000002526	442	498.648	-0.17398	0.57303	1	FALSE
ENSBTAG00000002527	162.712	146.297	0.15342	0.60242	1	FALSE
ENSBTAG00000002528	3282.89	3358.13	-0.032692	0.84197	1	FALSE
ENSBTAG00000002531	866.06	733.422	0.23982	0.39891	1	FALSE
ENSBTAG00000002534	322.522	324.249	-0.0077021	0.99391	1	FALSE
ENSBTAG00000002539	2654	2525.08	0.071841	0.74594	1	FALSE
ENSBTAG00000002542	1133.25	1157.41	-0.03044	0.87529	1	FALSE
ENSBTAG00000002545	0	0	NA	NA	NA	NA
ENSBTAG00000002549	11467.6	9861.98	0.21762	0.4368	1	FALSE
ENSBTAG00000002550	2.60003	4.88568	-0.91003	0.34486	1	FALSE
ENSBTAG00000002551	501.285	458.903	0.12744	0.63544	1	FALSE
ENSBTAG00000002554	1630.55	1586.9	0.039149	0.97069	1	FALSE
ENSBTAG00000002555	2.33235	2.08161	0.16408	0.94895	1	FALSE
ENSBTAG00000002557	359.945	368.071	-0.032207	0.97113	1	FALSE
ENSBTAG00000002559	0.69995	0.160209	2.1273	0.64078	1	FALSE
ENSBTAG00000002561	403.653	404.718	-0.0038013	1	1	FALSE
ENSBTAG00000002562	546.722	445.917	0.29403	0.30454	1	FALSE
ENSBTAG00000002563	838.243	938.283	-0.16265	0.60995	1	FALSE
ENSBTAG00000002564	266.92	274.237	-0.039015	0.9242	1	FALSE
ENSBTAG00000002565	1.6522	4.07825	-1.3036	0.22228	1	FALSE
ENSBTAG00000002566	1454.92	1712.09	-0.23482	0.47211	1	FALSE
ENSBTAG00000002568	545.296	521.249	0.065066	0.79361	1	FALSE
ENSBTAG00000002570	339.567	323.078	0.071812	0.86383	1	FALSE
ENSBTAG00000002571	64.8975	65.839	-0.02078	0.96268	1	FALSE
ENSBTAG00000002573	725.255	750.941	-0.050213	0.80661	1	FALSE
ENSBTAG00000002574	3.43807	2.25705	0.60716	0.72972	1	FALSE
ENSBTAG00000002575	774.447	821.722	-0.085484	0.82614	1	FALSE
ENSBTAG00000002576	7.53437	4.63729	0.70021	0.61065	1	FALSE
ENSBTAG00000002578	2706.15	2990.64	-0.14421	0.56363	1	FALSE
ENSBTAG00000002579	662.985	616.254	0.10545	0.67254	1	FALSE
ENSBTAG00000002580	7489.15	6790.97	0.14118	0.55614	1	FALSE
ENSBTAG00000002581	0	1.62369	#NAME?	0.073015	1	FALSE
ENSBTAG00000002582	1.38066	0.175464	2.9761	0.25192	1	FALSE
ENSBTAG00000002583	1.63983	1.91916	-0.22693	0.96039	1	FALSE
ENSBTAG00000002585	612.084	530.207	0.20718	0.55149	1	FALSE
ENSBTAG00000002586	836.795	913.178	-0.12602	0.60478	1	FALSE
ENSBTAG00000002590	895.969	956.097	-0.093709	0.71779	1	FALSE
ENSBTAG00000002591	850.693	899.744	-0.080876	0.8168	1	FALSE
ENSBTAG00000002593	13.2697	24.9286	-0.90967	0.30557	1	FALSE
ENSBTAG00000002594	154.665	142.251	0.12071	0.73783	1	FALSE
ENSBTAG00000002595	0	0	NA	NA	NA	NA
ENSBTAG00000002596	91.2795	68.2435	0.4196	0.24848	1	FALSE
ENSBTAG00000002599	37.7472	34.7298	0.1202	0.82884	1	FALSE
ENSBTAG00000002600	92.1361	98.7126	-0.099468	0.69465	1	FALSE
ENSBTAG00000002603	804.683	974.124	-0.27569	0.41516	1	FALSE
ENSBTAG00000002604	0	0	NA	NA	NA	NA
ENSBTAG00000002605	156.984	144.266	0.12188	0.66815	1	FALSE
ENSBTAG00000002606	319.306	272.048	0.23108	0.60221	1	FALSE
ENSBTAG00000002608	7198.46	6507.37	0.14561	0.56572	1	FALSE
ENSBTAG00000002609	0	0	NA	NA	NA	NA
ENSBTAG00000002610	1236.89	1300.4	-0.072231	0.85054	1	FALSE
ENSBTAG00000002612	83.3206	90.1452	-0.11358	0.72105	1	FALSE
ENSBTAG00000002613	11.1333	15.3463	-0.46301	0.54906	1	FALSE
ENSBTAG00000002614	134.501	134.406	0.0010203	0.93585	1	FALSE
ENSBTAG00000002615	226.502	205.561	0.13996	0.66831	1	FALSE
ENSBTAG00000002616	0.348748	0.490587	-0.49232	1	1	FALSE
ENSBTAG00000002620	2.74032	2.48218	0.14274	1	1	FALSE
ENSBTAG00000002623	244.645	271.124	-0.14827	0.72282	1	FALSE
ENSBTAG00000002624	142.9	145.087	-0.021917	0.89283	1	FALSE
ENSBTAG00000002625	470.628	489.145	-0.055678	0.81266	1	FALSE
ENSBTAG00000002626	292.719	322.241	-0.13863	0.6253	1	FALSE
ENSBTAG00000002627	305.712	310.012	-0.020153	0.91579	1	FALSE
ENSBTAG00000002628	4875.58	4684.24	0.057758	0.78247	1	FALSE
ENSBTAG00000002629	8.2651	8.34972	-0.014696	0.98101	1	FALSE
ENSBTAG00000002630	1115.59	1169.87	-0.068539	0.8109	1	FALSE
ENSBTAG00000002631	34.0368	27.7222	0.29606	0.46817	1	FALSE
ENSBTAG00000002632	0	0	NA	NA	NA	NA
ENSBTAG00000002633	3101.85	3099.2	0.0012367	0.96821	1	FALSE
ENSBTAG00000002634	1288.24	1231.5	0.064988	0.78195	1	FALSE
ENSBTAG00000002635	5.63884	4.92145	0.19631	0.8274	1	FALSE
ENSBTAG00000002639	1012.61	1028.07	-0.021858	0.9937	1	FALSE
ENSBTAG00000002640	802.27	568.877	0.49597	0.15716	1	FALSE
ENSBTAG00000002641	28.0923	34.2198	-0.28466	0.65695	1	FALSE
ENSBTAG00000002642	0	0	NA	NA	NA	NA
ENSBTAG00000002643	954.21	1040.94	-0.12551	0.65358	1	FALSE
ENSBTAG00000002644	235.822	220.357	0.097856	0.76025	1	FALSE
ENSBTAG00000002645	615.194	620.116	-0.011498	0.99902	1	FALSE
ENSBTAG00000002646	1535.81	1620.43	-0.077379	0.78753	1	FALSE
ENSBTAG00000002647	77.0449	84.0773	-0.12602	0.74111	1	FALSE
ENSBTAG00000002648	11260.3	10922	0.044008	0.79381	1	FALSE
ENSBTAG00000002650	922.581	891.248	0.049849	0.85078	1	FALSE
ENSBTAG00000002651	322.871	475.812	-0.55943	0.095575	1	FALSE
ENSBTAG00000002654	710.036	709.728	0.0006259	0.94352	1	FALSE
ENSBTAG00000002655	157.168	213.864	-0.44439	0.1568	1	FALSE
ENSBTAG00000002657	1164.53	1096.84	0.086393	0.71788	1	FALSE
ENSBTAG00000002658	177.122	164.251	0.10884	0.72698	1	FALSE
ENSBTAG00000002660	44.5055	55.7556	-0.32514	0.35035	1	FALSE
ENSBTAG00000002661	132.089	143.339	-0.11793	0.8238	1	FALSE
ENSBTAG00000002663	336.501	388.273	-0.20646	0.51664	1	FALSE
ENSBTAG00000002664	8.49849	1.6155	2.3952	0.0057185	1	FALSE
ENSBTAG00000002668	12.7704	14.771	-0.20996	0.70581	1	FALSE
ENSBTAG00000002669	121.391	102.535	0.24354	0.59784	1	FALSE
ENSBTAG00000002670	1679.59	894.56	0.90886	0.46961	1	FALSE
ENSBTAG00000002673	161.037	143.051	0.17086	0.60989	1	FALSE
ENSBTAG00000002674	4.34884	4.24695	0.034203	0.99059	1	FALSE
ENSBTAG00000002675	0.169998	0.160209	0.085568	1	1	FALSE
ENSBTAG00000002676	1727.43	1678.42	0.041525	0.81557	1	FALSE
ENSBTAG00000002678	124.496	116.451	0.096381	0.76469	1	FALSE
ENSBTAG00000002679	0	0	NA	NA	NA	NA
ENSBTAG00000002680	70.9943	68.2629	0.056602	0.82582	1	FALSE
ENSBTAG00000002682	460.157	457.48	0.0084178	0.97413	1	FALSE
ENSBTAG00000002683	3239.6	3043.66	0.090006	0.82319	1	FALSE
ENSBTAG00000002685	1380.02	1285.1	0.10281	0.70045	1	FALSE
ENSBTAG00000002686	0	0	NA	NA	NA	NA
ENSBTAG00000002687	158.316	153.994	0.039933	0.94317	1	FALSE
ENSBTAG00000002688	347.8	343.623	0.017431	0.96111	1	FALSE
ENSBTAG00000002689	167.192	179.773	-0.10468	0.73576	1	FALSE
ENSBTAG00000002690	345.999	355.725	-0.039994	0.85599	1	FALSE
ENSBTAG00000002691	3.32627	4.01896	-0.27292	0.77732	1	FALSE
ENSBTAG00000002693	589.662	582.811	0.01686	0.94063	1	FALSE
ENSBTAG00000002695	18.9268	15.7219	0.26766	0.71034	1	FALSE
ENSBTAG00000002697	2997.92	3265.34	-0.12327	0.69249	1	FALSE
ENSBTAG00000002698	798.926	885.514	-0.14845	0.6187	1	FALSE
ENSBTAG00000002699	1079.93	1081.25	-0.0017518	0.93887	1	FALSE
ENSBTAG00000002700	0.3575	0	Inf	0.75446	1	FALSE
ENSBTAG00000002701	0.655099	0.311923	1.0705	0.823	1	FALSE
ENSBTAG00000002702	67.0218	71.3343	-0.089967	0.75554	1	FALSE
ENSBTAG00000002703	1266.57	1347.83	-0.089712	0.74707	1	FALSE
ENSBTAG00000002704	323.84	318.76	0.022808	0.91818	1	FALSE
ENSBTAG00000002705	16.9648	13.3406	0.34673	0.77726	1	FALSE
ENSBTAG00000002706	227.534	247	-0.11843	0.72504	1	FALSE
ENSBTAG00000002707	609.469	562.546	0.11558	0.67463	1	FALSE
ENSBTAG00000002708	155.095	178.98	-0.20665	0.51968	1	FALSE
ENSBTAG00000002709	857.549	821.085	0.062689	0.80211	1	FALSE
ENSBTAG00000002710	22.1982	22.8168	-0.039656	0.9765	1	FALSE
ENSBTAG00000002712	264.818	298.315	-0.17183	0.56895	1	FALSE
ENSBTAG00000002714	2516.28	3030.77	-0.26839	0.35112	1	FALSE
ENSBTAG00000002715	431.955	420.964	0.037185	0.87672	1	FALSE
ENSBTAG00000002716	517.17	532.841	-0.043065	0.87557	1	FALSE
ENSBTAG00000002717	0.53625	0.160209	1.743	0.79628	1	FALSE
ENSBTAG00000002718	357.12	335.368	0.090662	0.77137	1	FALSE
ENSBTAG00000002719	25.2891	30.9857	-0.29308	0.52068	1	FALSE
ENSBTAG00000002720	410.999	410.688	0.0010926	0.93533	1	FALSE
ENSBTAG00000002721	466.057	441.032	0.079624	0.87042	1	FALSE
ENSBTAG00000002724	1.85849	3.50244	-0.91423	0.45548	1	FALSE
ENSBTAG00000002725	130.081	112.071	0.215	0.6158	1	FALSE
ENSBTAG00000002726	584.089	613.541	-0.070972	0.76396	1	FALSE
ENSBTAG00000002727	691.022	728.354	-0.075909	0.74772	1	FALSE
ENSBTAG00000002728	1224.35	1254.93	-0.03559	0.85068	1	FALSE
ENSBTAG00000002730	309.346	269.407	0.19943	0.49392	1	FALSE
ENSBTAG00000002733	0	0	NA	NA	NA	NA
ENSBTAG00000002734	2599.62	2539.8	0.033586	0.86168	1	FALSE
ENSBTAG00000002735	629.194	626.814	0.0054679	0.92732	1	FALSE
ENSBTAG00000002736	539.901	532.586	0.019681	0.96336	1	FALSE
ENSBTAG00000002737	25.9311	22.3168	0.21655	0.67619	1	FALSE
ENSBTAG00000002738	530.785	509.786	0.058236	0.81844	1	FALSE
ENSBTAG00000002739	70.8487	46.6471	0.60295	0.2366	1	FALSE
ENSBTAG00000002741	0	0	NA	NA	NA	NA
ENSBTAG00000002742	293.289	307.237	-0.06703	0.7981	1	FALSE
ENSBTAG00000002743	471.943	491.348	-0.058135	0.81747	1	FALSE
ENSBTAG00000002744	27.8115	23.7519	0.22764	0.6443	1	FALSE
ENSBTAG00000002745	1509.73	1457.35	0.050937	0.82425	1	FALSE
ENSBTAG00000002746	1328.53	1230.47	0.11062	0.70319	1	FALSE
ENSBTAG00000002747	434.875	399.279	0.1232	0.71378	1	FALSE
ENSBTAG00000002748	732.406	721.511	0.021623	0.93588	1	FALSE
ENSBTAG00000002749	0	0.160209	#NAME?	1	1	FALSE
ENSBTAG00000002750	284.831	275.437	0.048386	0.94592	1	FALSE
ENSBTAG00000002751	9.18644	13.8652	-0.59389	0.25764	1	FALSE
ENSBTAG00000002755	520.502	475.406	0.13074	0.85544	1	FALSE
ENSBTAG00000002756	13.0898	16.4196	-0.32698	0.66673	1	FALSE
ENSBTAG00000002757	0.150001	0	Inf	0.99392	1	FALSE
ENSBTAG00000002758	9448.7	8234.22	0.19848	0.66789	1	FALSE
ENSBTAG00000002763	1965.65	1980.36	-0.010759	0.95051	1	FALSE
ENSBTAG00000002764	216.468	215.933	0.0035714	0.9893	1	FALSE
ENSBTAG00000002765	2.73675	1.49846	0.86898	0.57397	1	FALSE
ENSBTAG00000002767	185.446	99.4154	0.89946	0.26669	1	FALSE
ENSBTAG00000002768	293.981	266.272	0.14282	0.58425	1	FALSE
ENSBTAG00000002769	944.418	861.909	0.13189	0.72192	1	FALSE
ENSBTAG00000002770	5079.45	4561.21	0.15525	0.55631	1	FALSE
ENSBTAG00000002772	4.45366	9.28111	-1.0593	0.11834	1	FALSE
ENSBTAG00000002773	10.1451	12.3188	-0.28008	0.59769	1	FALSE
ENSBTAG00000002774	2205.94	2279.73	-0.047471	0.86194	1	FALSE
ENSBTAG00000002775	3.22088	2.21062	0.543	0.67208	1	FALSE
ENSBTAG00000002778	3061.97	3124.41	-0.029124	0.93645	1	FALSE
ENSBTAG00000002779	0	0	NA	NA	NA	NA
ENSBTAG00000002781	22.5009	19.6863	0.19279	0.75605	1	FALSE
ENSBTAG00000002782	1654.38	1611.84	0.037584	0.8501	1	FALSE
ENSBTAG00000002783	598.681	555.942	0.10685	0.81953	1	FALSE
ENSBTAG00000002784	924.679	953.156	-0.043759	0.92186	1	FALSE
ENSBTAG00000002786	110.266	107.096	0.042083	0.83459	1	FALSE
ENSBTAG00000002788	28.9549	32.5168	-0.16738	0.65508	1	FALSE
ENSBTAG00000002791	2373.86	2409.23	-0.021337	0.95869	1	FALSE
ENSBTAG00000002792	275.15	219.393	0.3267	0.34223	1	FALSE
ENSBTAG00000002795	454.931	461.566	-0.02089	0.91386	1	FALSE
ENSBTAG00000002796	55.4334	54.0431	0.036647	0.992	1	FALSE
ENSBTAG00000002798	557.918	646.164	-0.21185	0.50369	1	FALSE
ENSBTAG00000002799	50.3708	63.056	-0.32405	0.35118	1	FALSE
ENSBTAG00000002803	0	0.163068	#NAME?	1	1	FALSE
ENSBTAG00000002804	8042.06	8363.67	-0.056571	0.83716	1	FALSE
ENSBTAG00000002805	0	0	NA	NA	NA	NA
ENSBTAG00000002808	1191.74	1342.99	-0.17238	0.57515	1	FALSE
ENSBTAG00000002809	309.744	296.731	0.061921	0.86266	1	FALSE
ENSBTAG00000002810	588.381	548.2	0.10205	0.75897	1	FALSE
ENSBTAG00000002813	1159.96	1240.39	-0.096717	0.6809	1	FALSE
ENSBTAG00000002816	266.368	253.432	0.071823	0.79523	1	FALSE
ENSBTAG00000002817	258.226	261.07	-0.0158	0.99828	1	FALSE
ENSBTAG00000002820	1864.84	2015.19	-0.11186	0.71224	1	FALSE
ENSBTAG00000002821	2509.54	2540.18	-0.017508	0.86677	1	FALSE
ENSBTAG00000002822	4.66367	4.01206	0.21712	0.8765	1	FALSE
ENSBTAG00000002823	3734.92	3859.62	-0.04738	0.85776	1	FALSE
ENSBTAG00000002824	8.87141	17.5259	-0.98225	0.06799	1	FALSE
ENSBTAG00000002826	19.2166	18.1474	0.082587	0.97453	1	FALSE
ENSBTAG00000002827	1041	1034.5	0.009042	0.93396	1	FALSE
ENSBTAG00000002828	1753.41	1770.43	-0.013941	0.98844	1	FALSE
ENSBTAG00000002829	2393.98	2203.16	0.11984	0.62975	1	FALSE
ENSBTAG00000002830	3489.66	3342.72	0.062063	0.82329	1	FALSE
ENSBTAG00000002833	338.605	370.95	-0.13162	0.6741	1	FALSE
ENSBTAG00000002834	11034.8	9464.39	0.22147	0.39659	1	FALSE
ENSBTAG00000002835	1012.49	1063.92	-0.071492	0.75945	1	FALSE
ENSBTAG00000002836	307.973	320.422	-0.057169	0.80857	1	FALSE
ENSBTAG00000002837	202.514	203.362	-0.0060325	0.98919	1	FALSE
ENSBTAG00000002842	43.6444	52.777	-0.27411	0.42948	1	FALSE
ENSBTAG00000002843	298.601	289.656	0.043878	0.82759	1	FALSE
ENSBTAG00000002844	159.32	187.147	-0.23225	0.46863	1	FALSE
ENSBTAG00000002845	2.7331	3.57401	-0.387	0.83433	1	FALSE
ENSBTAG00000002846	150.079	129.192	0.2162	0.57288	1	FALSE
ENSBTAG00000002847	1359.67	1496.07	-0.13792	0.64401	1	FALSE
ENSBTAG00000002848	89.0827	92.0749	-0.047662	0.9089	1	FALSE
ENSBTAG00000002849	0.540349	1.09173	-1.0147	0.71877	1	FALSE
ENSBTAG00000002850	3.14087	3.12905	0.0054428	1	1	FALSE
ENSBTAG00000002851	0	0	NA	NA	NA	NA
ENSBTAG00000002853	65.5125	55.365	0.2428	0.46861	1	FALSE
ENSBTAG00000002854	1923.66	1833.77	0.06904	0.79506	1	FALSE
ENSBTAG00000002855	3.68911	2.23926	0.72025	0.50552	1	FALSE
ENSBTAG00000002856	0.3575	0.163068	1.1325	0.98554	1	FALSE
ENSBTAG00000002858	13.8125	17.778	-0.36411	0.50705	1	FALSE
ENSBTAG00000002859	2.53937	1.96443	0.37036	0.8723	1	FALSE
ENSBTAG00000002863	8368.23	7915.13	0.08031	0.72391	1	FALSE
ENSBTAG00000002865	1.6422	1.1	0.57812	0.76736	1	FALSE
ENSBTAG00000002866	606.653	599.586	0.016904	0.94089	1	FALSE
ENSBTAG00000002868	0	0	NA	NA	NA	NA
ENSBTAG00000002869	350.163	355.534	-0.021958	0.9472	1	FALSE
ENSBTAG00000002871	1911.71	1837.96	0.056755	0.76436	1	FALSE
ENSBTAG00000002874	729.186	717.923	0.022458	0.88193	1	FALSE
ENSBTAG00000002878	177.146	154.974	0.19291	0.57678	1	FALSE
ENSBTAG00000002879	302.903	293.297	0.046491	0.85169	1	FALSE
ENSBTAG00000002880	1601.45	1364.78	0.23071	0.4568	1	FALSE
ENSBTAG00000002881	532.706	470.922	0.17785	0.52164	1	FALSE
ENSBTAG00000002882	160.916	139.359	0.2075	0.58008	1	FALSE
ENSBTAG00000002883	861.655	812.213	0.085252	0.75337	1	FALSE
ENSBTAG00000002885	321.273	349.05	-0.11963	0.68251	1	FALSE
ENSBTAG00000002887	1.55889	1.06089	0.55525	0.86052	1	FALSE
ENSBTAG00000002888	226.303	208.749	0.11649	0.72379	1	FALSE
ENSBTAG00000002890	2284.88	2243.05	0.026656	0.90282	1	FALSE
ENSBTAG00000002891	0	0	NA	NA	NA	NA
ENSBTAG00000002894	22.1034	15.5615	0.50628	0.28468	1	FALSE
ENSBTAG00000002895	0	0	NA	NA	NA	NA
ENSBTAG00000002896	598.81	611.397	-0.03001	0.90962	1	FALSE
ENSBTAG00000002898	4.07805	3.05229	0.41799	0.75918	1	FALSE
ENSBTAG00000002900	48.9145	50.8376	-0.055633	0.9344	1	FALSE
ENSBTAG00000002902	608.36	472.89	0.36342	0.30217	1	FALSE
ENSBTAG00000002904	511.938	473.269	0.11331	0.6792	1	FALSE
ENSBTAG00000002907	396.953	379.697	0.064117	0.83446	1	FALSE
ENSBTAG00000002908	0.787756	0.272696	1.5305	0.7197	1	FALSE
ENSBTAG00000002910	1705.43	1805.89	-0.082573	0.80221	1	FALSE
ENSBTAG00000002912	17.1431	17.2543	-0.00933	1	1	FALSE
ENSBTAG00000002913	0	0	NA	NA	NA	NA
ENSBTAG00000002914	434.298	481.828	-0.14983	0.65066	1	FALSE
ENSBTAG00000002915	179.089	167.104	0.099932	0.86147	1	FALSE
ENSBTAG00000002917	502.621	520.751	-0.051123	0.89016	1	FALSE
ENSBTAG00000002918	127.63	118.431	0.10792	0.77541	1	FALSE
ENSBTAG00000002919	1.02505	0.495882	1.0476	0.70945	1	FALSE
ENSBTAG00000002920	697.928	673.963	0.050409	0.93607	1	FALSE
ENSBTAG00000002921	451.012	434.151	0.054972	0.88601	1	FALSE
ENSBTAG00000002922	395.16	375.829	0.072359	0.85332	1	FALSE
ENSBTAG00000002923	145.539	105.59	0.46293	0.28789	1	FALSE
ENSBTAG00000002924	0	0	NA	NA	NA	NA
ENSBTAG00000002928	0	0	NA	NA	NA	NA
ENSBTAG00000002929	129.476	69.0708	0.90654	0.13839	1	FALSE
ENSBTAG00000002931	0	0	NA	NA	NA	NA
ENSBTAG00000002934	0	0	NA	NA	NA	NA
ENSBTAG00000002935	1403.34	1302.55	0.10753	0.70132	1	FALSE
ENSBTAG00000002936	732.332	744.615	-0.023996	0.9428	1	FALSE
ENSBTAG00000002937	51.2371	32.8625	0.64075	0.47438	1	FALSE
ENSBTAG00000002938	292.88	266.151	0.13806	0.81575	1	FALSE
ENSBTAG00000002939	3464.26	3403.91	0.025351	0.88885	1	FALSE
ENSBTAG00000002940	16.9137	9.88367	0.77507	0.29972	1	FALSE
ENSBTAG00000002941	1117.52	1082.54	0.045883	0.84611	1	FALSE
ENSBTAG00000002942	62.0876	64.5636	-0.056416	0.92279	1	FALSE
ENSBTAG00000002943	7.83565	10.6134	-0.43776	0.56425	1	FALSE
ENSBTAG00000002944	4264.53	4464.04	-0.065962	0.91979	1	FALSE
ENSBTAG00000002947	90.8903	115.422	-0.34472	0.28626	1	FALSE
ENSBTAG00000002948	1294.98	1354.18	-0.064487	0.7424	1	FALSE
ENSBTAG00000002949	581.204	593.285	-0.029682	0.91001	1	FALSE
ENSBTAG00000002950	3.08626	3.94063	-0.35257	0.75468	1	FALSE
ENSBTAG00000002951	37.4217	28.7474	0.38044	0.35364	1	FALSE
ENSBTAG00000002952	32.4155	54.2026	-0.74168	0.10589	1	FALSE
ENSBTAG00000002953	2249.78	2495.06	-0.14929	0.6739	1	FALSE
ENSBTAG00000002955	3.14436	5.48958	-0.80393	0.40288	1	FALSE
ENSBTAG00000002956	60.5321	71.375	-0.23772	0.49002	1	FALSE
ENSBTAG00000002959	265.643	276.479	-0.057681	0.80029	1	FALSE
ENSBTAG00000002960	3747.15	3645.97	0.039491	0.87765	1	FALSE
ENSBTAG00000002962	1134.55	1265.19	-0.15724	0.62405	1	FALSE
ENSBTAG00000002963	0	0	NA	NA	NA	NA
ENSBTAG00000002964	5.33968	2.96411	0.84916	0.43642	1	FALSE
ENSBTAG00000002965	14.7043	23.4003	-0.67029	0.50791	1	FALSE
ENSBTAG00000002966	861.186	878.614	-0.028905	0.86417	1	FALSE
ENSBTAG00000002970	376.541	414.43	-0.13832	0.64402	1	FALSE
ENSBTAG00000002971	265.473	257.325	0.044969	0.83629	1	FALSE
ENSBTAG00000002972	14.7848	22.7796	-0.62362	0.20113	1	FALSE
ENSBTAG00000002973	402.998	420.919	-0.06277	0.81817	1	FALSE
[truncated: 22,617 more rows]
